# Supplementary material for: Proteome profiling in IL-1β and VEGF-activated human umbilical vein endothelial cells delineates the interlink between inflammation and angiogenesis
Source: PLoS One. 2017 Jun 15;12(6):e0179065. doi: 10.1371/journal.pone.0179065 (PMC5472280; doi:10.1371/journal.pone.0179065)
Supplement: S1 Table — Summarized and normalized protein spectra counts in cpm, grouped by treatment and protein. (XLS) [file pone.0179065.s001.xls]

## Sheet: CYT
UNIPROT	SYMBOL	GENENAME	UNTR	IL1B	VEGF
Q9H7C9	AAMDC	adipogenesis associated, Mth938 domain containing	479.593	626.256	247.164
P49588	AARS	alanyl-tRNA synthetase	1545.73	1161.23	938.739
P61221	ABCE1	ATP binding cassette subfamily E member 1	44.3853	0	191.227
Q9NUJ1	ABHD10	abhydrolase domain containing 10	269.269	141.61	236.097
Q8NFV4	ABHD11	abhydrolase domain containing 11	183.35	171.772	88.4618
Q96IU4	ABHD14B	abhydrolase domain containing 14B	162.415	188.646	137.453
P09110	ACAA1	acetyl-CoA acyltransferase 1	35.014	172.437	101.147
P42765	ACAA2	acetyl-CoA acyltransferase 2	44.3853	125.301	101.147
P16219	ACADS	acyl-CoA dehydrogenase, C-2 to C-3 short chain	46.1936	47.1365	78.2993
P49748	ACADVL	acyl-CoA dehydrogenase, very long chain	0	47.2367	141.915
P24752	ACAT1	acetyl-CoA acetyltransferase 1	935.889	968.781	851.088
Q9BWD1	ACAT2	acetyl-CoA acetyltransferase 2	252.339	47.1365	70.9577
Q9H3P7	ACBD3	acyl-CoA binding domain containing 3	116.222	47.2367	85.6375
P12821	ACE	angiotensin I converting enzyme	46.1936	0	110.107
P53396	ACLY	ATP citrate lyase	1598.38	1596.57	1238.09
P21399	ACO1	aconitase 1	650.984	549.065	484.2
Q99798	ACO2	aconitase 2	193.706	78.064	170.487
Q9NPJ3	ACOT13	acyl-CoA thioesterase 13	516.419	141.61	258.948
O00154	ACOT7	acyl-CoA thioesterase 7	259.898	641.445	496.343
Q9Y305	ACOT9	acyl-CoA thioesterase 9	0	0	176.355
P24666	ACP1	acid phosphatase 1, soluble	777.504	908.256	677.021
Q4G176	ACSF3	acyl-CoA synthetase family member 3	46.1936	0	39.1497
P68133	ACTA1	actin, alpha 1, skeletal muscle	4090.89	3677.7	4060.16
P60709	ACTB	actin, beta	6141.49	5807.55	6416.34
Q562R1	ACTBL2	actin, beta-like 2	654.326	1205.6	1559.04
P63261	ACTG1	actin gamma 1	6141.49	5884.95	6416.34
P12814	ACTN1	actinin alpha 1	4920.47	4346.16	4688.3
P35609	ACTN2	actinin alpha 2	910.975	847.839	1519.13
O43707	ACTN4	actinin alpha 4	5356.98	4028.11	4624.1
P61163	ACTR1A	ARP1 actin-related protein 1 homolog A, centractin alpha (yeast)	699.2	579.938	697.369
P42025	ACTR1B	ARP1 actin-related protein 1 homolog B, centractin beta (yeast)	335.974	282.865	312.774
P61160	ACTR2	ARP2 actin-related protein 2 homolog (yeast)	361.472	690.112	230.866
P61158	ACTR3	ARP3 actin-related protein 3 homolog (yeast)	1275.52	1581.8	1023.25
P07311	ACYP1	acylphosphatase 1	269.414	47.2367	636.961
P00813	ADA	adenosine deaminase	97.4828	94.4733	0
Q13444	ADAM15	ADAM metallopeptidase domain 15	0	0	70.9577
Q9UKF2	ADAM30	ADAM metallopeptidase domain 30	181.686	125.2	219.584
Q9BV57	ADI1	acireductone dioxygenase 1	119.072	0	216.955
Q15847	ADIRF	adipogenesis regulatory factor	0	0	75.6673
P55263	ADK	adenosine kinase	503.472	282.2	266.703
Q9BRR6	ADPGK	ADP-dependent glucokinase	183.35	110.428	186.785
Q16186	ADRM1	adhesion regulating molecule 1	44.3853	47.2367	0
P30566	ADSL	adenylosuccinate lyase	130.833	94.3731	357.42
P30520	ADSS	adenylosuccinate synthase	900.012	705.703	1012.49
P02771	AFP	alpha fetoprotein	261.761	157.464	303.452
P52594	AGFG1	ArfGAP with FG repeats 1	0	171.772	120.27
P23526	AHCY	adenosylhomocysteinase	613.844	813.466	605.05
Q09666	AHNAK	AHNAK nucleoprotein	1679.3	1521.77	3502.63
Q8IVF2	AHNAK2	AHNAK nucleoprotein 2	81.2076	47.2367	269.527
O95433	AHSA1	AHA1, activator of heat shock 90kDa protein ATPase homolog 1 (yeast)	170.506	141.51	292.747
Q12904	AIMP1	aminoacyl tRNA synthetase complex-interacting multifunctional protein 1	35.014	47.1365	157.458
O00170	AIP	aryl hydrocarbon receptor interacting protein	130.833	47.2367	30.1896
P00568	AK1	adenylate kinase 1	1875.44	1800.67	1120.55
P54819	AK2	adenylate kinase 2	1133.96	942.458	777.264
Q9UIJ7	AK3	adenylate kinase 3	372.013	657.802	583.484
Q02952	AKAP12	A-kinase anchoring protein 12	299.135	141.61	282.588
Q5JQC9	AKAP4	A-kinase anchoring protein 4	74.6871	110.428	115.827
P14550	AKR1A1	aldo-keto reductase family 1, member A1 (aldehyde reductase)	538.445	502.439	178.687
P15121	AKR1B1	aldo-keto reductase family 1, member B1 (aldose reductase)	1527.1	1050.95	1032.62
O43488	AKR7A2	aldo-keto reductase family 7, member A2	191.057	94.3731	98.3038
Q13740	ALCAM	activated leukocyte cell adhesion molecule	0	63.1912	49.3121
Q8IZ83	ALDH16A1	aldehyde dehydrogenase 16 family member A1	285.689	171.873	287.932
P54886	ALDH18A1	aldehyde dehydrogenase 18 family member A1	200.28	157.564	289.554
P00352	ALDH1A1	aldehyde dehydrogenase 1 family member A1	1333.62	895.639	1553.6
P47895	ALDH1A3	aldehyde dehydrogenase 1 family member A3	97.4828	94.2729	0
P30837	ALDH1B1	aldehyde dehydrogenase 1 family member B1	100.478	188.646	0
O75891	ALDH1L1	aldehyde dehydrogenase 1 family member L1	0	47.1365	120.27
P05091	ALDH2	aldehyde dehydrogenase 2 family (mitochondrial)	665.793	738.939	555.497
P49419	ALDH7A1	aldehyde dehydrogenase 7 family member A1	188.206	313.482	422.509
P49189	ALDH9A1	aldehyde dehydrogenase 9 family member A1	46.1936	0	78.2993
P04075	ALDOA	aldolase, fructose-bisphosphate A	2011.43	1990.76	2103.95
P09972	ALDOC	aldolase, fructose-bisphosphate C	165.266	157.464	166.021
P39687	ANP32A	acidic nuclear phosphoprotein 32 family member A	1004.64	517.311	631.613
Q92688	ANP32B	acidic nuclear phosphoprotein 32 family member B	767.333	767.148	560.656
Q9BTT0	ANP32E	acidic nuclear phosphoprotein 32 family member E	214.363	266.71	377.596
P15144	ANPEP	alanyl aminopeptidase, membrane	2155.96	2993.57	1288.58
P04083	ANXA1	annexin A1	4639.83	5047.77	4870.43
P50995	ANXA11	annexin A11	683.494	236.083	234.895
P07355	ANXA2	annexin A2	6403.22	7564.76	6163.09
P12429	ANXA3	annexin A3	2426.33	2519.71	1973.83
P09525	ANXA4	annexin A4	1622.89	1112.96	1193.55
P08758	ANXA5	annexin A5	4994.92	5010.8	4296.19
P08133	ANXA6	annexin A6	3002.88	2981.15	2063.88
P20073	ANXA7	annexin A7	588.569	596.247	649.947
Q10567	AP1B1	adaptor related protein complex 1 beta 1 subunit	505.606	487.666	695.791
P63010	AP2B1	adaptor related protein complex 2 beta 1 subunit	279.679	440.529	667.689
P13798	APEH	acylaminoacyl-peptide hydrolase	116.222	47.2367	69.3393
P27695	APEX1	apurinic/apyrimidinic endodeoxyribonuclease 1	592.202	440.429	597.84
Q9HDC9	APMAP	adipocyte plasma membrane associated protein	114.413	94.4733	150.459
P02656	APOC3	apolipoprotein C-III	0	0	66.7073
Q9BQE5	APOL2	apolipoprotein L2	46.1936	188.392	39.1497
Q9BUR5	APOO	apolipoprotein O	127.401	63.1912	186.785
P07741	APRT	adenine phosphoribosyltransferase	1958.24	1629.35	2006.13
P48444	ARCN1	archain 1	378.974	236.083	117.446
P84077	ARF1	ADP ribosylation factor 1	2823.79	2581.84	2461.13
P61204	ARF3	ADP ribosylation factor 3	0	0	401.694
P18085	ARF4	ADP ribosylation factor 4	1798.13	2033.59	2126.84
P84085	ARF5	ADP ribosylation factor 5	1461.73	1391.48	1600.4
P62330	ARF6	ADP ribosylation factor 6	764.684	295.389	750.072
P53365	ARFIP2	ADP ribosylation factor interacting protein 2	0	0	141.915
Q07960	ARHGAP1	Rho GTPase activating protein 1	0	0	95.7999
P52565	ARHGDIA	Rho GDP dissociation inhibitor (GDI) alpha	1408.16	1392.9	1165.46
P52566	ARHGDIB	Rho GDP dissociation inhibitor (GDI) beta	1275.04	1021.7	1178.52
P40616	ARL1	ADP ribosylation factor like GTPase 1	442.024	328.982	420.057
P36404	ARL2	ADP ribosylation factor like GTPase 2	832.881	564.1	614.651
Q9Y2Y0	ARL2BP	ADP ribosylation factor like GTPase 2 binding protein	46.1936	47.1365	233.273
P36405	ARL3	ADP ribosylation factor like GTPase 3	478.555	282.765	439.991
O75915	ARL6IP5	ADP ribosylation factor like GTPase 6 interacting protein 5	97.4828	47.2367	30.1896
Q9NVJ2	ARL8B	ADP ribosylation factor like GTPase 8B	132.497	63.1912	379.022
Q92747	ARPC1A	actin related protein 2/3 complex subunit 1A	0	63.1912	36.5177
O15143	ARPC1B	actin related protein 2/3 complex subunit 1B	298.492	423.101	170.487
O15144	ARPC2	actin related protein 2/3 complex subunit 2	1612.19	1396.29	1461.69
O15145	ARPC3	actin related protein 2/3 complex subunit 3	1069.37	1081.11	1109.28
P59998	ARPC4	actin related protein 2/3 complex subunit 4	825.946	941.384	1067.85
O15511	ARPC5	actin related protein 2/3 complex subunit 5	675.332	531.018	452.86
Q9BPX5	ARPC5L	actin related protein 2/3 complex subunit 5-like	412.469	486.546	603.296
O43681	ASNA1	arsA arsenite transporter, ATP-binding, homolog 1 (bacterial)	160.607	283.22	150.459
P31939	ATIC	5-aminoimidazole-4-carboxamide ribonucleotide formyltransferase/IMP cyclohydrolase	503.836	219.674	435.961
Q6DD88	ATL3	atlastin GTPase 3	97.4828	298.255	101.147
O00244	ATOX1	antioxidant 1 copper chaperone	81.2076	236.81	323.99
P05023	ATP1A1	ATPase Na+/K+ transporting subunit alpha 1	214.743	249.837	105.642
P25705	ATP5A1	ATP synthase, H+ transporting, mitochondrial F1 complex, alpha subunit 1, cardiac muscle	3911.43	3899.73	3619.38
P06576	ATP5B	ATP synthase, H+ transporting, mitochondrial F1 complex, beta polypeptide	4563.73	4102.58	4466.16
P36542	ATP5C1	ATP synthase, H+ transporting, mitochondrial F1 complex, gamma polypeptide 1	728.921	798.747	984.057
P30049	ATP5D	ATP synthase, H+ transporting, mitochondrial F1 complex, delta subunit	142.013	0	241.233
P56381	ATP5E	ATP synthase, H+ transporting, mitochondrial F1 complex, epsilon subunit	116.222	204.446	165.139
P24539	ATP5F1	ATP synthase, H+ transporting, mitochondrial Fo complex subunit B1	860.143	594.209	593.741
O75947	ATP5H	ATP synthase, H+ transporting, mitochondrial Fo complex subunit D	1279.16	1220.46	911.374
P56385	ATP5I	ATP synthase, H+ transporting, mitochondrial Fo complex subunit E	570.172	768.847	878.777
P18859	ATP5J	ATP synthase, H+ transporting, mitochondrial Fo complex subunit F6	81.2076	47.2367	228.759
P56134	ATP5J2	ATP synthase, H+ transporting, mitochondrial Fo complex subunit F2	176.882	343.291	481.15
O75964	ATP5L	ATP synthase, H+ transporting, mitochondrial Fo complex subunit G	570.172	1296.12	1019.45
P48047	ATP5O	ATP synthase, H+ transporting, mitochondrial F1 complex, O subunit	1881.89	2223.91	1932.45
P38606	ATP6V1A	ATPase H+ transporting V1 subunit A	160.607	330.256	118.651
P21281	ATP6V1B2	ATPase H+ transporting V1 subunit B2	177.027	251.937	321.362
P36543	ATP6V1E1	ATPase H+ transporting V1 subunit E1	214.31	374.272	241.444
O75348	ATP6V1G1	ATPase H+ transporting V1 subunit G1	70.028	362.011	251.607
Q9UII2	ATPIF1	ATPase inhibitory factor 1	0	47.2367	60.3792
Q9UBB4	ATXN10	ataxin 10	35.014	0	46.4878
P61769	B2M	beta-2-microglobulin	476.215	608.517	560.091
O95816	BAG2	BCL2 associated athanogene 2	158.288	110.328	262.237
P46379	BAG6	BCL2 associated athanogene 6	120.881	47.1365	76.6774
O75531	BANF1	barrier to autointegration factor 1	206.801	377.3	1149.73
P80723	BASP1	brain abundant membrane attached signal protein 1	219.551	94.4733	237.767
Q07812	BAX	BCL2-associated X protein	414.133	249.172	266.286
P51572	BCAP31	B-cell receptor-associated protein 31	0	77.3994	119.523
P54687	BCAT1	branched chain amino acid transaminase 1	312.832	47.2367	30.1896
O15382	BCAT2	branched chain amino acid transaminase 2	70.028	77.3994	120.27
Q9BUT1	BDH2	3-hydroxybutyrate dehydrogenase, type 2	234.639	171.772	229.961
P21810	BGN	biglycan	79.3462	47.1365	118.308
P55957	BID	BH3 interacting domain death agonist	447.285	376.219	468.581
O00499	BIN1	bridging integrator 1	92.3873	0	141.915
Q13867	BLMH	bleomycin hydrolase	123.785	235.728	179.424
P78537	BLOC1S1	biogenesis of lysosomal organelles complex 1 subunit 1	116.222	0	88.4618
Q9UL45	BLOC1S6	biogenesis of lysosomal organelles complex 1 subunit 6	35.014	0	70.9577
P53004	BLVRA	biliverdin reductase A	547.866	171.772	158.683
P30043	BLVRB	biliverdin reductase B	297.907	171.672	306.299
Q9H3K6	BOLA2, BOLA2B	bolA family member 2, bolA family member 2B	297.907	611.283	829.465
P07738	BPGM	bisphosphoglycerate mutase	79.3462	157.464	60.3792
O95861	BPNT1	3'(2'), 5'-bisphosphate nucleotidase 1	35.014	0	101.147
Q8WUW1	BRK1	BRICK1, SCAR/WAVE actin-nucleating complex subunit	173.595	265.891	470.619
P35613	BSG	basigin (Ok blood group)	46.1936	47.2367	241.817
P20290	BTF3	basic transcription factor 3	397.66	502.755	747.001
Q7L1Q6	BZW1	basic leucine zipper and W2 domains 1	266.312	343.855	251.414
Q53FT3	C11orf73	chromosome 11 open reading frame 73	216.7	0	79.5017
Q99622	C12orf57	chromosome 12 open reading frame 57	114.413	155.463	106.867
Q9Y224	C14orf166	chromosome 14 open reading frame 166	572.825	315.028	581.565
Q9C002	C15orf48	chromosome 15 open reading frame 48	0	126.382	0
Q8IXM2	C17orf49	chromosome 17 open reading frame 49	95.8191	0	39.1497
Q5XKP0	C19orf70	chromosome 19 open reading frame 70	0	0	70.9577
Q9NWV4	C1orf123	chromosome 1 open reading frame 123	123.274	125.2	182.056
Q07021	C1QBP	complement component 1, q subcomponent binding protein	290.859	110.328	484.86
P30042	C21orf33, LOC102724023	chromosome 21 open reading frame 33, ES1 protein homolog, mitochondrial	323.554	0	123.784
Q9BUH6	C9orf142	chromosome 9 open reading frame 142	97.4828	141.61	70.9577
Q9NY47	CACNA2D2	calcium voltage-gated channel auxiliary subunit alpha2delta 2	62.4688	63.1912	64.6296
Q9HB71	CACYBP	calcyclin binding protein	664.462	627.329	527.567
P27708	CAD	carbamoyl-phosphate synthetase 2, aspartate transcarbamylase, and dihydroorotase	272.553	421.145	101.147
Q05682	CALD1	caldesmon 1	114.36	172.437	99.5289
P62158	CALM1, CALM2, CALM3	calmodulin 1 (phosphorylase kinase, delta), calmodulin 2 (phosphorylase kinase, delta), calmodulin 3 (phosphorylase kinase, delta)	814.33	531.582	920.174
P27797	CALR	calreticulin	1284.19	1757.41	1392.98
O43852	CALU	calumenin	244.01	219.674	378.012
Q86VP6	CAND1	cullin-associated and neddylation-dissociated 1	493.915	894.047	526.529
P27824	CANX	calnexin	736.883	815.002	760.126
Q01518	CAP1	CAP, adenylate cyclase-associated protein 1 (yeast)	1470.08	1379.3	1627.5
P40121	CAPG	capping actin protein, gelsolin like	278.785	266.346	159.419
P07384	CAPN1	calpain 1	204.992	188.492	360.512
P17655	CAPN2	calpain 2	293.104	343.745	530.539
P04632	CAPNS1	calpain small subunit 1	1666.38	1487.53	1193.28
Q14444	CAPRIN1	cell cycle associated protein 1	39.6731	0	59.1541
P52907	CAPZA1	capping actin protein of muscle Z-line alpha subunit 1	990.736	1003.04	1049.57
P47755	CAPZA2	capping actin protein of muscle Z-line alpha subunit 2	640.151	847.576	846.626
P47756	CAPZB	capping actin protein of muscle Z-line beta subunit	1591.95	1378.95	1082.6
Q9Y2V2	CARHSP1	calcium regulated heat stable protein 1	223.076	47.1365	276.865
P49589	CARS	cysteinyl-tRNA synthetase	242.198	218.909	39.1497
Q9HA77	CARS2	cysteinyl-tRNA synthetase 2, mitochondrial (putative)	35.014	110.428	117.446
P29466	CASP1	caspase 1	81.2076	124.636	140.297
P42574	CASP3	caspase 3	209.651	218.909	166.021
P55212	CASP6	caspase 6	0	94.3731	0
P20810	CAST	calpastatin	0	0	151.886
P04040	CAT	catalase	97.4828	125.301	105.398
Q03135	CAV1	caveolin 1	127.401	298.92	252.023
P16152	CBR1	carbonyl reductase 1	1413.86	1549.44	1026
O75828	CBR3	carbonyl reductase 3	717.139	720.328	393.555
Q96CT7	CCDC124	coiled-coil domain containing 124	46.1936	47.1365	0
Q9Y3C0	CCDC53	coiled-coil domain containing 53	35.014	77.3994	0
Q4VC31	CCDC58	coiled-coil domain containing 58	35.014	47.1365	169.582
O14618	CCS	copper chaperone for superoxide dismutase	0	0	70.9577
P78371	CCT2	chaperonin containing TCP1 subunit 2	1793.72	1693.61	1420.45
P49368	CCT3	chaperonin containing TCP1 subunit 3	1187.24	1299.6	855.926
P50991	CCT4	chaperonin containing TCP1 subunit 4	1054.19	643.229	1218.89
P48643	CCT5	chaperonin containing TCP1 subunit 5	805.655	1051.61	848.244
P40227	CCT6A	chaperonin containing TCP1 subunit 6A	1800.23	1757.88	1796.48
Q99832	CCT7	chaperonin containing TCP1 subunit 7	770.769	518.083	858.846
P50990	CCT8	chaperonin containing TCP1 subunit 8	1279.5	1018.62	1282.96
Q6YHK3	CD109	CD109 molecule	92.3873	47.1365	39.1497
Q5ZPR3	CD276	CD276 molecule	0	0	70.9577
P16070	CD44	CD44 molecule (Indian blood group)	418.845	516.91	296.892
P13987	CD59	CD59 molecule	1256.5	1174.15	1024.75
P21926	CD9	CD9 molecule	362.625	468.491	247.881
P14209	CD99	CD99 molecule	46.1936	187.727	199.451
Q16543	CDC37	cell division cycle 37	828.85	643.029	491.015
P60953	CDC42	cell division cycle 42	954.535	984.219	894.32
P55290	CDH13	cadherin 13	79.3462	94.2729	0
P33151	CDH5	cadherin 5	218.364	235.064	304.211
Q9HBB8	CDHR5	cadherin related family member 5	143.676	47.1365	103.779
P06493	CDK1	cyclin-dependent kinase 1	175.218	0	125.99
P11802	CDK4	cyclin-dependent kinase 4	35.014	0	131.337
P42771	CDKN2A	cyclin-dependent kinase inhibitor 2A	0	63.1912	30.1896
Q9UKY7	CDV3	CDV3 homolog (mouse)	0	47.1365	59.1541
P23528	CFL1	cofilin 1	4563.49	4209.64	3898.03
Q9Y281	CFL2	cofilin 2	2582.68	1974.84	1932.64
Q96BP2	CHCHD1	coiled-coil-helix-coiled-coil-helix domain containing 1	81.2076	0	69.3393
Q9H444	CHMP4B	charged multivesicular body protein 4B	184.59	125.301	89.3437
Q96FZ7	CHMP6	charged multivesicular body protein 6	81.2076	0	39.1497
Q8WUX9	CHMP7	charged multivesicular body protein 7	35.014	47.1365	70.9577
Q99653	CHP1	calcineurin like EF-hand protein 1	189.87	94.3731	351.562
Q6FI81	CIAPIN1	cytokine induced apoptosis inhibitor 1	0	188.646	0
Q8N5K1	CISD2	CDGSH iron sulfur domain 2	60.8051	78.064	95.7999
Q07065	CKAP4	cytoskeleton-associated protein 4	172.829	314.774	319.721
Q7Z460	CLASP1	cytoplasmic linker associated protein 1	74.6871	0	92.9757
Q2KHT3	CLEC16A	C-type lectin domain family 16 member A	0	125.2	0
O00299	CLIC1	chloride intracellular channel 1	2101.57	1754.34	1617.39
O15247	CLIC2	chloride intracellular channel 2	106.999	124.536	125.99
Q9Y696	CLIC4	chloride intracellular channel 4	2113.77	1657.2	1428.61
Q9NZA1	CLIC5	chloride intracellular channel 5	232.539	202.6	195.329
P30622	CLIP1	CAP-Gly domain containing linker protein 1	81.2076	140.591	130.24
Q16740	CLPP	caseinolytic mitochondrial matrix peptidase proteolytic subunit	46.1936	0	39.1497
Q00610	CLTC	clathrin heavy chain	2945.22	3991.49	2575.12
P53675	CLTCL1	clathrin heavy chain like 1	893.987	1065	872.619
P10909	CLU	clusterin	211.407	47.1365	254.899
P30085	CMPK1	cytidine/uridine monophosphate kinase 1	1461.4	1317.56	948.702
P62633	CNBP	CCHC-type zinc finger, nucleic acid binding protein	905.895	344.109	387.442
Q96KP4	CNDP2	CNDP dipeptidase 2 (metallopeptidase M20 family)	451.944	391.647	184.899
Q99439	CNN2	calponin 2	1076.47	831.775	1231.69
Q15417	CNN3	calponin 3	418.644	327.8	468.35
P09543	CNP	2',3'-cyclic nucleotide 3' phosphodiesterase	130.833	47.2367	206.545
Q9Y2B0	CNPY2	canopy FGF signaling regulator 2	678.69	657.554	877.136
Q8N129	CNPY4	canopy FGF signaling regulator 4	46.1936	0	39.1497
Q9Y2R0	COA3	cytochrome c oxidase assembly factor 3	0	0	117.446
P02452	COL1A1	collagen type I alpha 1	35.014	47.2367	60.3792
P27658	COL8A1	collagen type VIII alpha 1	135.492	187.727	49.3121
P25067	COL8A2	collagen type VIII alpha 2	0	63.1912	36.5177
Q8N668	COMMD1	copper metabolism domain containing 1	0	0	101.147
Q86X83	COMMD2	COMM domain containing 2	35.014	0	30.1896
Q9UBI1	COMMD3	COMM domain containing 3	374.988	266.045	373.528
Q9H0A8	COMMD4	COMM domain containing 4	116.222	110.428	140.297
Q9P000	COMMD9	COMM domain containing 9	188.062	47.1365	34.44
P21964	COMT	catechol-O-methyltransferase	979.25	456.384	542.434
P53621	COPA	coatomer protein complex subunit alpha	0	252.765	127.086
P53618	COPB1	coatomer protein complex subunit beta 1	497.444	765.727	668.2
P35606	COPB2	coatomer protein complex subunit beta 2 (beta prime)	0	63.1912	176.355
O14579	COPE	coatomer protein complex subunit epsilon	296.103	346.01	292.375
Q9Y678	COPG1	coatomer protein complex subunit gamma 1	799.9	1330.95	865.224
Q9UBF2	COPG2	coatomer protein complex subunit gamma 2	0	63.1912	136.047
Q9BT78	COPS4	COP9 signalosome subunit 4	484.618	94.2729	536.451
Q7L5N1	COPS6	COP9 signalosome subunit 6	44.3853	0	59.1541
Q9UBW8	COPS7A	COP9 signalosome subunit 7A	418.19	283.32	198.569
Q99627	COPS8	COP9 signalosome subunit 8	518.738	141.71	422.509
P61923	COPZ1	coatomer protein complex subunit zeta 1	658.196	420.59	545.31
Q9ULV4	CORO1C	coronin 1C	167.804	0	70.9577
P57737	CORO7	coronin 7	79.3462	141.409	0
Q14019	COTL1	coactosin-like F-actin binding protein 1	912.391	1297.66	1135.74
P13073	COX4I1	cytochrome c oxidase subunit 4I1	35.014	203.264	98.6242
P20674	COX5A	cytochrome c oxidase subunit 5A	461.986	781.619	748.643
P10606	COX5B	cytochrome c oxidase subunit 5B	290.348	470.692	462.031
P14854	COX6B1	cytochrome c oxidase subunit 6B1	81.2076	63.1912	289.554
P09669	COX6C	cytochrome c oxidase subunit 6C	46.1936	77.3994	463.65
P14406	COX7A2	cytochrome c oxidase subunit 7A2	116.222	298.92	453.071
O75976	CPD	carboxypeptidase D	35.014	47.2367	0
Q99829	CPNE1	copine 1	516.729	532.291	396.942
O75131	CPNE3	copine 3	154.086	94.4733	257.742
Q9BRF8	CPPED1	calcineurin-like phosphoesterase domain containing 1	35.014	141.51	172.105
P52943	CRIP2	cysteine rich protein 2	811.718	423.355	665.095
P46108	CRK	v-crk avian sarcoma virus CT10 oncogene homolog	257.653	251.937	332.759
P46109	CRKL	v-crk avian sarcoma virus CT10 oncogene homolog-like	0	0	85.8298
Q8IUI8	CRLF3	cytokine receptor-like factor 3	0	0	70.9577
O75718	CRTAP	cartilage associated protein	0	0	70.9577
Q08257	CRYZ	crystallin zeta	70.028	47.2367	59.1541
O75390	CS	citrate synthase	813.614	828.238	794.714
O75534	CSDE1	cold shock domain containing E1	0	0	110.107
P55060	CSE1L	CSE1 chromosome segregation 1-like (yeast)	137.156	298.255	524.442
P68400	CSNK2A1	casein kinase 2 alpha 1	204.481	47.2367	0
P67870	CSNK2B	casein kinase 2 beta	177.027	0	69.3393
Q1MSJ5	CSPP1	centrosome and spindle pole associated protein 1	0	47.1365	70.9577
P21291	CSRP1	cysteine and glycine rich protein 1	1012.51	1079.47	1143.95
P01034	CST3	cystatin C	70.028	0	105.398
P04080	CSTB	cystatin B	586.25	846.146	511.343
P29279	CTGF	connective tissue growth factor	79.3462	0	265.385
P35221	CTNNA1	catenin alpha 1	1236.94	565.684	1159.67
P26232	CTNNA2	catenin alpha 2	79.3462	47.1365	165.139
P35222	CTNNB1	catenin beta 1	310.038	124.636	266.924
O60716	CTNND1	catenin delta 1	344.942	472.693	422.509
P17812	CTPS1	CTP synthase 1	181.541	172.337	165.139
P10619	CTSA	cathepsin A	518.187	329.136	521.388
P07858	CTSB	cathepsin B	1937.26	1802.92	1827.79
P53634	CTSC	cathepsin C	485.533	110.328	910.02
P07339	CTSD	cathepsin D	1533.44	958.922	1354.29
P07711	CTSL	cathepsin L	0	0	176.815
P25774	CTSS	cathepsin S	35.014	47.2367	70.9577
Q9UBR2	CTSZ	cathepsin Z	265.797	219.574	347.387
Q14247	CTTN	cortactin	244.612	282.865	133.969
Q9P2B4	CTTNBP2NL	CTTNBP2 N-terminal like	39.6731	78.064	46.4878
Q13616	CUL1	cullin 1	0	63.1912	46.4878
Q13620	CUL4B	cullin 4B	79.3993	157.664	147.635
O60888	CUTA	cutA divalent cation tolerance homolog (E. coli)	351.611	390.427	499.559
P09341	CXCL1	C-X-C motif chemokine ligand 1	0	489.575	0
P19875	CXCL2	C-X-C motif chemokine ligand 2	0	126.382	0
P80162	CXCL6	C-X-C motif chemokine ligand 6	0	251.683	0
P10145	CXCL8	C-X-C motif chemokine ligand 8	0	126.382	0
P00167	CYB5A	cytochrome b5 type A (microsomal)	138.581	217.99	88.4618
O43169	CYB5B	cytochrome b5 type B (outer mitochondrial membrane)	342.918	124.536	246.263
Q6BCY4	CYB5R2	cytochrome b5 reductase 2	0	0	70.9577
P00387	CYB5R3	cytochrome b5 reductase 3	512.332	594.927	813.196
P08574	CYC1	cytochrome c1	84.0584	171.772	176.355
P99999	CYCS	cytochrome c, somatic	1121.29	1330.89	1385.64
Q7L576	CYFIP1	cytoplasmic FMR1 interacting protein 1	0	47.2367	36.5177
O00622	CYR61	cysteine rich angiogenic inducer 61	0	94.2729	0
Q14118	DAG1	dystroglycan 1	85.8667	0	85.6375
P14868	DARS	aspartyl-tRNA synthetase	95.8191	94.4733	117.446
Q96EP5	DAZAP1	DAZ associated protein 1	0	94.3731	0
P07108	DBI	diazepam binding inhibitor (GABA receptor modulator, acyl-CoA binding protein)	336.01	362.111	620.886
Q16643	DBN1	drebrin 1	119.019	47.1365	245.395
Q96JQ0	DCHS1	dachsous cadherin-related 1	46.1936	0	39.1497
P32321	DCTD	dCMP deaminase	274.509	313.028	335.286
Q14203	DCTN1	dynactin subunit 1	402.315	502.493	356.05
Q13561	DCTN2	dynactin subunit 2	544.715	501.774	243.736
O75935	DCTN3	dynactin subunit 3	262.749	47.1365	146.017
Q7Z4W1	DCXR	dicarbonyl/L-xylulose reductase	137.156	329.082	177.825
O94760	DDAH1	dimethylarginine dimethylaminohydrolase 1	227.735	171.772	203.083
O95865	DDAH2	dimethylarginine dimethylaminohydrolase 2	572.219	407.555	267.149
Q16531	DDB1	damage specific DNA binding protein 1	143.676	110.428	186.785
P39656	DDOST	dolichyl-diphosphooligosaccharide--protein glycosyltransferase non-catalytic subunit	0	267.892	46.4878
P30046	DDT	D-dopachrome tautomerase	429.968	425.456	888.94
Q9NUU7	DDX19A	DEAD-box helicase 19A	0	63.1912	49.3121
O00148	DDX39A	DEAD-box helicase 39A	252.228	282.865	70.9577
Q13838	DDX39B	DEAD-box helicase 39B	207.843	282.865	110.107
O00571	DDX3X	DEAD-box helicase 3, X-linked	254.511	298.873	301.823
O60443	DFNA5	deafness, autosomal dominant 5	183.35	202.7	156.595
P00374	DHFR	dihydrofolate reductase	0	0	95.7999
Q96LJ7	DHRS1	dehydrogenase/reductase (SDR family) member 1	108.662	0	39.1497
Q9NR28	DIABLO	diablo IAP-binding mitochondrial protein	293.252	172.337	608.082
O60610	DIAPH1	diaphanous related formin 1	179.729	346.311	241.444
A7MBM2	DISP2	dispatched RND transporter family member 2	0	94.4733	36.5177
P10515	DLAT	dihydrolipoamide S-acetyltransferase	35.014	157.564	154.71
P09622	DLD	dihydrolipoamide dehydrogenase	251.186	408.32	702.228
P36957	DLST	dihydrolipoamide S-succinyltransferase (E2 component of 2-oxo-glutarate complex)	160.554	94.4733	39.1497
O60884	DNAJA2	DnaJ heat shock protein family (Hsp40) member A2	60.8051	0	95.7999
Q9UBS4	DNAJB11	DnaJ heat shock protein family (Hsp40) member B11	144.715	249.837	265.382
Q9NVM6	DNAJC17	DnaJ heat shock protein family (Hsp40) member C17	0	0	70.9577
Q13217	DNAJC3	DnaJ heat shock protein family (Hsp40) member C3	0	94.3731	36.5177
Q8WXX5	DNAJC9	DnaJ heat shock protein family (Hsp40) member C9	105.19	124.536	70.9577
O00429	DNM1L	dynamin 1-like	244.559	188.546	188.407
Q6XZF7	DNMBP	dynamin binding protein	70.028	0	0
O43598	DNPH1	2'-deoxynucleoside 5'-phosphate N-hydrolase 1	0	0	101.147
O60762	DPM1	dolichyl-phosphate mannosyltransferase polypeptide 1, catalytic subunit	70.028	110.428	248.782
Q9P2X0	DPM3	dolichyl-phosphate mannosyltransferase subunit 3	0	63.1912	211.255
Q9NY33	DPP3	dipeptidyl peptidase 3	0	0	161.526
Q9UHL4	DPP7	dipeptidyl peptidase 7	0	110.328	70.9577
Q9C005	DPY30	dpy-30, histone methyltransferase complex regulatory subunit	229.543	578.819	371.046
Q16555	DPYSL2	dihydropyrimidinase like 2	1562.87	1583.33	1232
Q14195	DPYSL3	dihydropyrimidinase like 3	766.716	753.765	453.491
P60981	DSTN	destrin (actin depolymerizing factor)	2088.25	1517.91	2090.53
Q8TEA8	DTD1	D-tyrosyl-tRNA deacylase 1	60.8051	110.428	59.1541
P23919	DTYMK	deoxythymidylate kinase	784.919	597.166	1013.78
Q9BVJ7	DUSP23	dual specificity phosphatase 23	359.244	501.319	844.855
P51452	DUSP3	dual specificity phosphatase 3	916.398	642.829	829.912
P33316	DUT	deoxyuridine triphosphatase	800.098	266.71	768.647
Q14204	DYNC1H1	dynein cytoplasmic 1 heavy chain 1	79.3462	235.682	101.147
Q13409	DYNC1I2	dynein cytoplasmic 1 intermediate chain 2	235.97	141.71	69.3393
Q9Y6G9	DYNC1LI1	dynein cytoplasmic 1 light intermediate chain 1	60.8051	94.2729	318.839
O43237	DYNC1LI2	dynein cytoplasmic 1 light intermediate chain 2	167.804	47.1365	150.459
P63167	DYNLL1	dynein light chain LC8-type 1	400.247	563.691	785.012
Q96FJ2	DYNLL2	dynein light chain LC8-type 2	121.61	189.573	117.449
Q9NP97	DYNLRB1	dynein light chain roadblock-type 1	391.337	813.883	602.434
Q8TF09	DYNLRB2	dynein light chain roadblock-type 2	226.071	423.455	315.599
P63172	DYNLT1	dynein light chain Tctex-type 1	208.609	547.072	459.207
O75923	DYSF	dysferlin	81.2076	47.2367	46.4878
P42892	ECE1	endothelin converting enzyme 1	124.938	407.856	150.459
Q13011	ECH1	enoyl-CoA hydratase 1, peroxisomal	197.961	47.1365	73.5897
P30084	ECHS1	enoyl-CoA hydratase, short chain, 1, mitochondrial	1213.05	986.674	896.675
P42126	ECI1	enoyl-CoA delta isomerase 1	264.557	204.801	301.335
O75521	ECI2	enoyl-CoA delta isomerase 2	35.014	0	30.1896
O60869	EDF1	endothelial differentiation-related factor 1	0	63.1912	39.1497
Q15075	EEA1	early endosome antigen 1	534.71	800.802	417.162
P68104	EEF1A1	eukaryotic translation elongation factor 1 alpha 1	2967.74	3055.7	3333.57
Q05639	EEF1A2	eukaryotic translation elongation factor 1 alpha 2	0	0	182.588
P24534	EEF1B2	eukaryotic translation elongation factor 1 beta 2	467.086	594.046	420.868
P29692	EEF1D	eukaryotic translation elongation factor 1 delta	1076.51	893.43	797.248
O43324	EEF1E1	eukaryotic translation elongation factor 1 epsilon 1	505.293	171.672	305.436
P26641	EEF1G	eukaryotic translation elongation factor 1 gamma	1088.79	861.684	563.156
P13639	EEF2	eukaryotic translation elongation factor 2	6235.38	5760.58	4681.06
Q12805	EFEMP1	EGF containing fibulin-like extracellular matrix protein 1	387.614	94.2729	344.243
Q9BUP0	EFHD1	EF-hand domain family member D1	35.014	141.51	150.459
Q9H4M9	EHD1	EH domain containing 1	894.643	1395.42	946.195
Q9NZN4	EHD2	EH domain containing 2	373.822	346.311	447.771
Q9NZN3	EHD3	EH domain containing 3	609.701	657.855	555.497
Q9H223	EHD4	EH domain containing 4	1595.84	1382.02	1101.41
P41567	EIF1	eukaryotic translation initiation factor 1	114.413	376.119	340.068
P47813	EIF1AX	eukaryotic translation initiation factor 1A, X-linked	410.661	612.866	549.734
P19525	EIF2AK2	eukaryotic translation initiation factor 2 alpha kinase 2	35.014	171.772	130.112
P05198	EIF2S1	eukaryotic translation initiation factor 2 subunit alpha	363.939	47.2367	244.053
P41091	EIF2S3	eukaryotic translation initiation factor 2 subunit gamma	121.61	0	70.9577
Q14152	EIF3A	eukaryotic translation initiation factor 3 subunit A	119.019	456.538	99.5289
P55884	EIF3B	eukaryotic translation initiation factor 3 subunit B	39.6731	236.81	188.403
Q99613	EIF3C	eukaryotic translation initiation factor 3 subunit C	0	0	68.88
P60228	EIF3E	eukaryotic translation initiation factor 3 subunit E	60.8051	0	83.0055
O00303	EIF3F	eukaryotic translation initiation factor 3 subunit F	421.696	485.719	528.825
O15372	EIF3H	eukaryotic translation initiation factor 3 subunit H	79.3993	0	0
Q13347	EIF3I	eukaryotic translation initiation factor 3 subunit I	79.3993	94.3731	0
O75822	EIF3J	eukaryotic translation initiation factor 3 subunit J	242.346	344.62	254.899
Q9UBQ5	EIF3K	eukaryotic translation initiation factor 3 subunit K	186.398	346.056	263.443
Q7L2H7	EIF3M	eukaryotic translation initiation factor 3 subunit M	35.014	78.064	95.7999
P60842	EIF4A1	eukaryotic translation initiation factor 4A1	2153.96	2631.87	2748.6
Q14240	EIF4A2	eukaryotic translation initiation factor 4A2	1306.05	1535.64	1406.54
P38919	EIF4A3	eukaryotic translation initiation factor 4A3	209.651	235.628	186.785
P23588	EIF4B	eukaryotic translation initiation factor 4B	88.7705	0	70.9577
P06730	EIF4E	eukaryotic translation initiation factor 4E	0	47.1365	149.257
Q04637	EIF4G1	eukaryotic translation initiation factor 4 gamma 1	253.378	548.656	257.742
P78344	EIF4G2	eukaryotic translation initiation factor 4 gamma 2	0	0	101.147
O43432	EIF4G3	eukaryotic translation initiation factor 4 gamma 3	70.028	204.701	0
Q15056	EIF4H	eukaryotic translation initiation factor 4H	398.442	423.71	166.758
P55010	EIF5	eukaryotic translation initiation factor 5	119.072	344.109	264.817
P63241	EIF5A	eukaryotic translation initiation factor 5A	1453.51	1270.58	1530.71
P56537	EIF6	eukaryotic translation initiation factor 6	1159.44	750.691	888.385
Q15717	ELAVL1	ELAV like RNA binding protein 1	88.7705	47.1365	0
P17813	ENG	endoglin	340.999	360.164	458.768
P06733	ENO1	enolase 1, (alpha)	6538.68	5574.07	5949.06
P09104	ENO2	enolase 2 (gamma, neuronal)	765.141	736.383	890.003
P13929	ENO3	enolase 3 (beta, muscle)	1007.49	986.32	1114.3
Q9UHY7	ENOPH1	enolase-phosphatase 1	143.676	235.064	314.373
O43768	ENSA	endosulfine alpha	95.8191	0	30.1896
Q9Y2J2	EPB41L3	erythrocyte membrane protein band 4.1-like 3	419.175	658.473	562.813
P07814	EPRS	glutamyl-prolyl-tRNA synthetase	0	94.4733	119.533
Q9NZ08	ERAP1	endoplasmic reticulum aminopeptidase 1	35.014	550.393	70.9577
Q6P179	ERAP2	endoplasmic reticulum aminopeptidase 2	370.036	408.62	30.1896
Q96HE7	ERO1A	endoplasmic reticulum oxidoreductase alpha	332.724	299.274	198.569
P30040	ERP29	endoplasmic reticulum protein 29	1340.21	1034.63	1133.34
Q9BS26	ERP44	endoplasmic reticulum protein 44	305.326	250.401	342.059
Q96AP7	ESAM	endothelial cell adhesion molecule	60.8051	0	88.4618
P10768	ESD	esterase D	832.612	721.965	914.471
Q9BSJ8	ESYT1	extended synaptotagmin protein 1	523.636	688.582	433.044
P62495	ETF1	eukaryotic translation termination factor 1	323.554	125.301	85.6375
P13804	ETFA	electron transfer flavoprotein alpha subunit	1143.4	1066.74	1137.66
P38117	ETFB	electron transfer flavoprotein beta subunit	694.38	549.011	618.627
O95571	ETHE1	ethylmalonic encephalopathy 1	492.292	455.356	245.942
P15311	EZR	ezrin	1861.49	1315.76	1470.99
P05413	FABP3	fatty acid binding protein 3	0	47.2367	39.1497
P15090	FABP4	fatty acid binding protein 4	39.6731	236.71	0
Q01469	FABP5	fatty acid binding protein 5	959.303	911.748	983.237
Q13158	FADD	Fas associated via death domain	81.2076	157.564	34.44
Q96CS3	FAF2	Fas associated factor family member 2	0	0	70.9577
P16930	FAH	fumarylacetoacetate hydrolase (fumarylacetoacetase)	123.785	110.328	49.3121
Q6P587	FAHD1	fumarylacetoacetate hydrolase domain containing 1	371.411	283.119	364.59
Q8IWE2	FAM114A1	family with sequence similarity 114 member A1	195.568	391.346	216.974
Q96TA1	FAM129B	family with sequence similarity 129 member B	1312.74	1014.33	1036.37
Q96C01	FAM136A	family with sequence similarity 136 member A	46.1936	0	217.276
Q9BRX8	FAM213A	family with sequence similarity 213 member A	655.252	581.12	942.724
Q8TBF2	FAM213B	family with sequence similarity 213 member B	97.4828	110.328	101.147
Q9Y3D0	FAM96B	family with sequence similarity 96 member B	81.2076	94.3731	152.748
Q9Y285	FARSA	phenylalanyl-tRNA synthetase alpha subunit	84.0584	47.1365	83.7521
P49327	FASN	fatty acid synthase	2093.07	3900.03	2214.82
Q8WUP2	FBLIM1	filamin binding LIM protein 1	79.3462	141.61	223.302
Q9NRD1	FBXO6	F-box protein 6	0	47.2367	34.44
O75636	FCN3	ficolin 3	0	47.1365	46.4878
P14324	FDPS	farnesyl diphosphate synthase	176.882	171.772	199.451
P22570	FDXR	ferredoxin reductase	116.222	94.2729	181.065
Q96AC1	FERMT2	fermitin family member 2	0	124.636	0
P07954	FH	fumarate hydratase	634.413	610.101	878.285
Q13642	FHL1	four and a half LIM domains 1	192.721	157.564	199.451
Q14192	FHL2	four and a half LIM domains 2	583.93	313.182	201.069
Q9Y3D6	FIS1	fission, mitochondrial 1	714.433	843.945	895.053
Q96AY3	FKBP10	FK506 binding protein 10	119.019	235.883	317.217
Q9NYL4	FKBP11	FK506 binding protein 11	0	110.328	46.4878
Q9NWM8	FKBP14	FK506 binding protein 14	39.6731	63.1912	30.1896
P62942	FKBP1A	FK506 binding protein 1A	1238.38	1224	1393.43
P26885	FKBP2	FK506 binding protein 2	454.334	595.128	885.72
Q00688	FKBP3	FK506 binding protein 3	46.1936	47.1365	240.54
Q02790	FKBP4	FK506 binding protein 4	211.46	141.61	245.057
Q13451	FKBP5	FK506 binding protein 5	92.3873	63.1912	291.172
Q9Y680	FKBP7	FK506 binding protein 7	35.014	0	79.5017
P21333	FLNA	filamin A	4276.86	6920.35	4282.56
O75369	FLNB	filamin B	6775.24	8247.57	5571.31
Q14315	FLNC	filamin C	2336.26	2172.91	1715.09
P02751	FN1	fibronectin 1	619.856	1132.65	595.437
P49354	FNTA	farnesyltransferase, CAAX box, alpha	0	0	105.398
Q16658	FSCN1	fascin actin-bundling protein 1	1799.83	1189.44	855.626
P02794	FTH1	ferritin, heavy polypeptide 1	132.497	249.172	76.6774
P02792	FTL	ferritin, light polypeptide	403.723	173.619	354.161
Q96I24	FUBP3	far upstream element (FUSE) binding protein 3	92.3873	124.536	272.422
P35637	FUS	FUS RNA binding protein	155.895	124.536	316.015
P51114	FXR1	FMR1 autosomal homolog 1	0	47.1365	39.1497
Q13283	G3BP1	G3BP stress granule assembly factor 1	79.3462	0	98.6242
P11413	G6PD	glucose-6-phosphate dehydrogenase	1402.24	1364.37	1315.26
P10253	GAA	glucosidase, alpha; acid	233.379	141.61	88.4618
O95166	GABARAP	GABA(A) receptor-associated protein	0	0	70.9577
O14976	GAK	cyclin G associated kinase	35.014	0	34.44
Q14376	GALE	UDP-galactose-4-epimerase	141.868	47.2367	34.44
P51570	GALK1	galactokinase 1	35.014	141.51	391.56
Q14697	GANAB	glucosidase II alpha subunit	3742.26	3918.42	3083.95
P04406	GAPDH	glyceraldehyde-3-phosphate dehydrogenase	4285.43	4758.04	4140.51
P41250	GARS	glycyl-tRNA synthetase	934.96	581.274	923.789
P22102	GART	phosphoribosylglycinamide formyltransferase, phosphoribosylglycinamide synthetase, phosphoribosylaminoimidazole synthetase	175.218	249.072	336.657
P04062	GBA	glucosidase, beta, acid	35.014	94.4733	237.715
O75323	GBAS	glioblastoma amplified sequence	81.2076	188.746	179.447
Q04446	GBE1	glucan (1,4-alpha-), branching enzyme 1	186.253	421.609	191.6
P32455	GBP1	guanylate binding protein 1	46.1936	124.636	39.1497
P32456	GBP2	guanylate binding protein 2	0	94.3731	0
Q9H0R5	GBP3	guanylate binding protein 3	0	77.3994	75.6673
P48507	GCLM	glutamate-cysteine ligase modifier subunit	220.757	94.4733	176.815
P31150	GDI1	GDP dissociation inhibitor 1	767.844	1017.5	904.895
P50395	GDI2	GDP dissociation inhibitor 2	2482.86	2613.36	2366.38
Q96RP9	GFM1	G elongation factor, mitochondrial 1	143.676	47.2367	88.4618
Q06210	GFPT1	glutamine--fructose-6-phosphate transaminase 1	90.5789	157.664	131.337
Q9BVM4	GGACT	gamma-glutamylamine cyclotransferase	143.676	0	78.2993
O75223	GGCT	gamma-glutamylcyclotransferase	209.651	47.1365	294.835
Q92820	GGH	gamma-glutamyl hydrolase	151.384	47.1365	305.413
P36269	GGT5	gamma-glutamyltransferase 5	0	0	70.9577
Q8WWP7	GIMAP1	GTPase, IMAP family member 1	121.61	0	30.1896
Q9NUV9	GIMAP4	GTPase, IMAP family member 4	39.6731	203.264	70.9577
P16278	GLB1	galactosidase beta 1	165.213	141.61	295.007
Q9H4G4	GLIPR2	GLI pathogenesis-related 2	237.832	47.2367	148.498
Q04760	GLO1	glyoxalase I	1827.86	1753.94	1537.96
Q9HC38	GLOD4	glyoxalase domain containing 4	535.013	392.011	346.651
P35754	GLRX	glutaredoxin	219.789	124.636	204.289
O76003	GLRX3	glutaredoxin 3	306.051	219.473	189.609
Q86SX6	GLRX5	glutaredoxin 5	100.478	63.1912	221.225
O94925	GLS	glutaminase	281.871	343.545	319.74
P00367	GLUD1	glutamate dehydrogenase 1	0	0	114.817
Q96IJ6	GMPPA	GDP-mannose pyrophosphorylase A	70.028	0	76.6774
Q9Y5P6	GMPPB	GDP-mannose pyrophosphorylase B	46.1936	47.1365	181.065
P36959	GMPR	guanosine monophosphate reductase	35.014	47.1365	49.3121
P49915	GMPS	guanine monophosphate synthase	0	47.1365	105.398
P29992	GNA11	G protein subunit alpha 11	302.475	516.392	133.969
Q03113	GNA12	G protein subunit alpha 12	44.3853	141.255	76.6774
P63096	GNAI1	G protein subunit alpha i1	44.3853	141.255	225.934
P04899	GNAI2	G protein subunit alpha i2	740.062	754.384	916.009
P50148	GNAQ	G protein subunit alpha q	160.607	203.365	30.1896
P63092	GNAS	GNAS complex locus	0	0	105.398
P62873	GNB1	G protein subunit beta 1	770.509	1002.27	711.26
P62879	GNB2	G protein subunit beta 2	750.617	925.539	663.173
Q9HAV0	GNB4	G protein subunit beta 4	214.363	313.692	284.672
Q9UBI6	GNG12	G protein subunit gamma 12	327.681	581.12	808.043
P63218	GNG5	G protein subunit gamma 5	0	47.2367	39.1497
P46926	GNPDA1	glucosamine-6-phosphate deaminase 1	300.811	250.501	190.491
Q8TDQ7	GNPDA2	glucosamine-6-phosphate deaminase 2	256.426	125.2	93.5941
Q96EK6	GNPNAT1	glucosamine-phosphate N-acetyltransferase 1	376.268	265.126	489.791
P15586	GNS	glucosamine (N-acetyl)-6-sulfatase	391.284	219.009	198.153
Q9H4A6	GOLPH3	golgi phosphoprotein 3	143.676	47.1365	101.147
P17174	GOT1	glutamic-oxaloacetic transaminase 1, soluble	245.342	94.3731	30.1896
P00505	GOT2	glutamic-oxaloacetic transaminase 2	1882.31	1519.39	1021.56
P43304	GPD2	glycerol-3-phosphate dehydrogenase 2	46.1936	47.1365	117.449
P06744	GPI	glucose-6-phosphate isomerase	1266.96	1206.76	1373.79
P07203	GPX1	glutathione peroxidase 1	1287.32	628.411	898.837
P36969	GPX4	glutathione peroxidase 4	792.156	313.082	476.692
P62993	GRB2	growth factor receptor bound protein 2	274.802	94.4733	187.647
Q9UBQ7	GRHPR	glyoxylate reductase/hydroxypyruvate reductase	324.428	266.045	238.185
P28799	GRN	granulin	116.222	0	39.1497
Q9HAV7	GRPEL1	GrpE like 1, mitochondrial	691.44	486.546	663.082
Q12849	GRSF1	G-rich RNA sequence binding factor 1	100.478	219.009	147.635
P57764	GSDMD	gasdermin D	0	47.2367	141.915
P06396	GSN	gelsolin	558.358	297.638	242.458
P15170	GSPT1	G1 to S phase transition 1	81.2076	110.428	219.799
Q8IYD1	GSPT2	G1 to S phase transition 2	62.4688	126.382	249.988
P00390	GSR	glutathione reductase	340.431	94.3731	336.019
P48637	GSS	glutathione synthetase	0	94.3731	127.611
Q9Y2Q3	GSTK1	glutathione S-transferase kappa 1	1372.52	941.184	477.33
P28161	GSTM2	glutathione S-transferase mu 2 (muscle)	95.8191	125.301	177.805
P21266	GSTM3	glutathione S-transferase mu 3 (brain)	991.74	927.74	662.342
P78417	GSTO1	glutathione S-transferase omega 1	1502.12	1629.9	998.095
P09211	GSTP1	glutathione S-transferase pi 1	2135.6	2335.99	1970.05
Q16774	GUK1	guanylate kinase 1	404.708	267.892	298.075
Q71UI9	H2AFV	H2A histone family member V	244.155	313.028	442.886
P84243	H3F3A, H3F3B	H3 histone, family 3A, H3 histone, family 3B (H3.3B)	182.415	0	144.792
O95479	H6PD	hexose-6-phosphate dehydrogenase (glucose 1-dehydrogenase)	181.686	47.1365	110.107
Q16836	HADH	hydroxyacyl-CoA dehydrogenase	253.378	423.509	549.682
P40939	HADHA	hydroxyacyl-CoA dehydrogenase/3-ketoacyl-CoA thiolase/enoyl-CoA hydratase (trifunctional protein), alpha subunit	823.018	1068.21	778.277
P55084	HADHB	hydroxyacyl-CoA dehydrogenase/3-ketoacyl-CoA thiolase/enoyl-CoA hydratase (trifunctional protein), beta subunit	343.956	297.073	354.748
Q16775	HAGH	hydroxyacylglutathione hydrolase	39.6731	47.1365	0
P12081	HARS	histidyl-tRNA synthetase	418.792	329.437	156.595
P69905	HBA1, HBA2	hemoglobin subunit alpha 1, hemoglobin subunit alpha 2	0	0	146.071
P14317	HCLS1	hematopoietic cell-specific Lyn substrate 1	252.339	47.2367	189.609
P51858	HDGF	hepatoma-derived growth factor	46.1936	438.793	245.939
Q00341	HDLBP	high density lipoprotein binding protein	244.559	815.737	146.017
Q9NRV9	HEBP1	heme binding protein 1	876.338	235.064	431.502
Q9Y5Z4	HEBP2	heme binding protein 2	287.955	188.646	420.038
P06865	HEXA	hexosaminidase subunit alpha	60.8051	47.1365	59.1541
P07686	HEXB	hexosaminidase subunit beta	1030.98	454.537	680.698
O14964	HGS	hepatocyte growth factor-regulated tyrosine kinase substrate	79.3462	94.2729	108.466
Q96QV1	HHIP	hedgehog interacting protein	119.019	47.1365	46.4878
P31937	HIBADH	3-hydroxyisobutyrate dehydrogenase	432.216	377.492	225.912
Q6NVY1	HIBCH	3-hydroxyisobutyryl-CoA hydrolase	81.2076	47.2367	39.1497
P49773	HINT1	histidine triad nucleotide binding protein 1	789.117	1159.68	1036.12
Q9BX68	HINT2	histidine triad nucleotide binding protein 2	344.686	77.3994	267.886
O75146	HIP1R	huntingtin interacting protein 1 related	46.1936	0	108.489
Q96QV6	HIST1H2AA	histone cluster 1, H2aa	60.8051	63.1912	260.619
P20671	HIST1H2AD	histone cluster 1, H2ad	121.61	126.382	604.553
P04908	HIST1H2AE, HIST1H2AB	histone cluster 1, H2ae, histone cluster 1, H2ab	531.031	578.919	686.325
P0C0S8	HIST1H2AI, HIST1H2AK, HIST1H2AL, HIST1H2AM, HIST1H2AG	histone cluster 1, H2ai, histone cluster 1, H2ak, histone cluster 1, H2al, histone cluster 1, H2am, histone cluster 1, H2ag	470.226	578.919	812.73
P33778	HIST1H2BB	histone cluster 1, H2bb	384.359	375.654	567.567
P58876	HIST1H2BD	histone cluster 1, H2bd	0	0	109.553
P62807	HIST1H2BD, HIST1H2BG, HIST1H2BF, HIST1H2BE, HIST1H2BI, HIST1H2BC	histone cluster 1, H2bd, histone cluster 1, H2bg, histone cluster 1, H2bf, histone cluster 1, H2be, histone cluster 1, H2bi, histone cluster 1, H2bc	182.415	126.382	348.803
P68431	HIST1H3A, HIST1H3D, HIST1H3C, HIST1H3E, HIST1H3I, HIST1H3G, HIST1H3J, HIST1H3H, HIST1H3B, HIST1H3F	histone cluster 1, H3a, histone cluster 1, H3d, histone cluster 1, H3c, histone cluster 1, H3e, histone cluster 1, H3i, histone cluster 1, H3g, histone cluster 1, H3j, histone cluster 1, H3h, histone cluster 1, H3b, histone cluster 1, H3f	298.637	125.301	223.313
P62805	HIST1H4I, HIST1H4A, HIST1H4D, HIST1H4F, HIST1H4K, HIST1H4J, HIST1H4C, HIST1H4H, HIST1H4B, HIST1H4E, HIST1H4L, HIST2H4A, HIST4H4, HIST2H4B	histone cluster 1, H4i, histone cluster 1, H4a, histone cluster 1, H4d, histone cluster 1, H4f, histone cluster 1, H4k, histone cluster 1, H4j, histone cluster 1, H4c, histone cluster 1, H4h, histone cluster 1, H4b, histone cluster 1, H4e, histone cluster 1, H4l, histone cluster 2, H4a, histone cluster 4, H4, histone cluster 2, H4b	571.981	1175.33	1187.64
Q6FI13	HIST2H2AA3, HIST2H2AA4	histone cluster 2, H2aa3, histone cluster 2, H2aa4	121.61	126.382	254.902
P19367	HK1	hexokinase 1	138.581	582.101	619.876
P30443	HLA-A	major histocompatibility complex, class I, A	206.801	702.783	318.125
P04439	HLA-A	major histocompatibility complex, class I, A	281.488	780.847	281.607
P01889	HLA-B	major histocompatibility complex, class I, B	162.415	405.4	108.489
P08397	HMBS	hydroxymethylbilane synthase	140.204	94.4733	70.9577
P17096	HMGA1	high mobility group AT-hook 1	0	63.1912	110.107
P09429	HMGB1	high mobility group box 1	1401.13	1296.63	1165.26
P26583	HMGB2	high mobility group box 2	533.498	642.512	299.716
O15347	HMGB3	high mobility group box 3	359.795	157.564	272.159
P35914	HMGCL	3-hydroxymethyl-3-methylglutaryl-CoA lyase	264.557	251.837	149.257
Q15651	HMGN3	high mobility group nucleosomal binding domain 3	74.6871	47.1365	0
P30519	HMOX2	heme oxygenase 2	88.7705	110.328	30.1896
Q9H910	HN1L	hematological and neurological expressed 1-like	97.4828	0	60.3792
P20823	HNF1A	HNF1 homeobox A	60.8051	0	69.3393
P09651	HNRNPA1	heterogeneous nuclear ribonucleoprotein A1	515.636	737.866	352.447
P22626	HNRNPA2B1	heterogeneous nuclear ribonucleoprotein A2/B1	457.224	282.665	257.307
Q99729	HNRNPAB	heterogeneous nuclear ribonucleoprotein A/B	149.576	172.337	258.926
P07910	HNRNPC	heterogeneous nuclear ribonucleoprotein C (C1/C2)	0	0	137.774
Q14103	HNRNPD	heterogeneous nuclear ribonucleoprotein D	881.929	736.43	520.747
O14979	HNRNPDL	heterogeneous nuclear ribonucleoprotein D like	375.647	455.001	362.949
P52597	HNRNPF	heterogeneous nuclear ribonucleoprotein F	785.067	424.375	749.921
P31943	HNRNPH1	heterogeneous nuclear ribonucleoprotein H1 (H)	1133.06	643.129	791.571
P55795	HNRNPH2	heterogeneous nuclear ribonucleoprotein H2 (H')	647.858	360.264	351.529
P61978	HNRNPK	heterogeneous nuclear ribonucleoprotein K	1937.46	1706.24	1730.2
P52272	HNRNPM	heterogeneous nuclear ribonucleoprotein M	60.8051	0	75.6673
O43390	HNRNPR	heterogeneous nuclear ribonucleoprotein R	92.3873	0	85.6375
Q00839	HNRNPU	heterogeneous nuclear ribonucleoprotein U (scaffold attachment factor A)	729.815	643.129	593.345
P84074	HPCA	hippocalcin	0	0	109.553
P37235	HPCAL1	hippocalcin like 1	671.694	313.592	483.282
P00492	HPRT1	hypoxanthine phosphoribosyltransferase 1	1080.07	958.722	1168.34
Q99714	HSD17B10	hydroxysteroid (17-beta) dehydrogenase 10	1529.24	1146.24	1756.76
Q53GQ0	HSD17B12	hydroxysteroid (17-beta) dehydrogenase 12	0	0	141.915
P51659	HSD17B4	hydroxysteroid (17-beta) dehydrogenase 4	35.014	0	70.9577
Q6YN16	HSDL2	hydroxysteroid dehydrogenase like 2	97.4828	0	73.5897
P07900	HSP90AA1	heat shock protein 90kDa alpha family class A member 1	5638.32	5255.56	4065.14
P08238	HSP90AB1	heat shock protein 90kDa alpha family class B member 1	6309.55	6058.92	4532.33
P14625	HSP90B1	heat shock protein 90kDa beta family member 1	6374.91	6770.37	4299.84
P34931	HSPA1L	heat shock protein family A (Hsp70) member 1 like	1180.33	1097.15	1251.47
P34932	HSPA4	heat shock protein family A (Hsp70) member 4	1537.86	1239.84	1475.47
P11021	HSPA5	heat shock protein family A (Hsp70) member 5	6123.72	6358.45	5444.88
P17066	HSPA6	heat shock protein family A (Hsp70) member 6	828.723	799.411	814.818
P11142	HSPA8	heat shock protein family A (Hsp70) member 8	4713.65	4419.4	4307.43
P38646	HSPA9	heat shock protein family A (Hsp70) member 9	1519.38	1661.6	1793.1
P04792	HSPB1	heat shock protein family B (small) member 1	3031.19	2723.9	3255.25
Q9Y547	HSPB11	heat shock protein family B (small) member 11	35.014	63.1912	30.1896
P10809	HSPD1	heat shock protein family D (Hsp60) member 1	4591.91	4211.27	5547.41
P61604	HSPE1	heat shock protein family E (Hsp10) member 1	1456.68	2365.21	2494.83
P98160	HSPG2	heparan sulfate proteoglycan 2	74.6871	126.382	30.1896
Q92598	HSPH1	heat shock protein family H (Hsp110) member 1	885.089	801.512	562.419
O43464	HTRA2	HtrA serine peptidase 2	0	0	117.446
Q9Y4L1	HYOU1	hypoxia up-regulated 1	2160.83	2652.19	2216.16
Q9NX55	HYPK	huntingtin interacting protein K	0	0	135.142
P41252	IARS	isoleucyl-tRNA synthetase	0	0	176.355
Q9NSE4	IARS2	isoleucyl-tRNA synthetase 2, mitochondrial	85.8667	187.827	141.915
P05362	ICAM1	intercellular adhesion molecule 1	148.336	1520.47	134.95
P13598	ICAM2	intercellular adhesion molecule 2	492.877	297.073	680.582
Q14197	ICT1	immature colon carcinoma transcript 1	0	47.1365	110.107
O75874	IDH1	isocitrate dehydrogenase 1 (NADP+)	732.205	891.684	572.906
P48735	IDH2	isocitrate dehydrogenase 2 (NADP+), mitochondrial	1014.15	1016.63	559.675
P50213	IDH3A	isocitrate dehydrogenase 3 (NAD+) alpha	313.651	454.537	467.379
Q13907	IDI1	isopentenyl-diphosphate delta isomerase 1	286.147	204.801	452.147
P09914	IFIT1	interferon induced protein with tetratricopeptide repeats 1	0	124.636	0
P13164	IFITM1	interferon induced transmembrane protein 1	342.293	328.418	540.817
Q01628	IFITM3	interferon induced transmembrane protein 3	0	469.008	0
Q8IY31	IFT20	intraflagellar transport 20	0	110.328	0
Q9NZI8	IGF2BP1	insulin like growth factor 2 mRNA binding protein 1	74.6871	219.574	30.1896
Q9Y6M1	IGF2BP2	insulin like growth factor 2 mRNA binding protein 2	330.532	422.374	275.247
O00425	IGF2BP3	insulin like growth factor 2 mRNA binding protein 3	365.546	516.747	312.774
Q16270	IGFBP7	insulin like growth factor binding protein 7	60.8051	0	30.1896
Q70UQ0	IKBIP	IKBKB interacting protein	35.014	77.3994	70.9577
O14920	IKBKB	inhibitor of kappa light polypeptide gene enhancer in B-cells, kinase beta	81.2076	124.636	140.297
Q12905	ILF2	interleukin enhancer binding factor 2	88.7705	233.527	70.9577
Q13418	ILK	integrin linked kinase	339.974	581.174	179.447
Q9H0C8	ILKAP	ILK associated serine/threonine phosphatase	0	47.1365	85.6375
P29218	IMPA1	inositol(myo)-1(or 4)-monophosphatase 1	160.554	157.464	205.907
P20839	IMPDH1	IMP (inosine 5'-monophosphate) dehydrogenase 1	46.1936	204.446	0
P12268	IMPDH2	IMP (inosine 5'-monophosphate) dehydrogenase 2	554.65	565.884	661.565
Q16352	INA	internexin neuronal intermediate filament protein alpha	0	126.382	185.166
Q27J81	INF2	inverted formin, FH2 and WH2 domain containing	0	63.1912	181.065
P49441	INPP1	inositol polyphosphate-1-phosphatase	0	0	70.9577
Q8TEX9	IPO4	importin 4	0	0	64.6296
O00410	IPO5	importin 5	995.521	1162.14	940.697
O95373	IPO7	importin 7	44.3853	219.109	401.276
Q96P70	IPO9	importin 9	0	0	105.398
P46940	IQGAP1	IQ motif containing GTPase activating protein 1	2901.22	4364.9	2528.57
P05161	ISG15	ISG15 ubiquitin-like modifier	70.028	844.91	238.505
Q96AZ6	ISG20	interferon stimulated exonuclease gene 20kDa	0	578.919	0
Q96CN7	ISOC1	isochorismatase domain containing 1	0	63.1912	70.9577
Q96AB3	ISOC2	isochorismatase domain containing 2	239.953	265.945	309.95
Q9NPH2	ISYNA1	inositol-3-phosphate synthase 1	0	0	117.446
P17301	ITGA2	integrin subunit alpha 2	258.037	439.765	324.143
P08648	ITGA5	integrin subunit alpha 5	1910.48	1783.18	1231.61
P23229	ITGA6	integrin subunit alpha 6	127.401	0	127.611
P06756	ITGAV	integrin subunit alpha V	198.365	627.956	374.274
P05556	ITGB1	integrin subunit beta 1	1548.51	1441.21	985.282
Q9BY32	ITPA	inosine triphosphatase	273.928	313.282	211.627
P26440	IVD	isovaleryl-CoA dehydrogenase	62.4688	296.973	253.277
P14923	JUP	junction plakoglobin	0	126.382	219.106
Q15046	KARS	lysyl-tRNA synthetase	95.8191	141.61	199.451
Q8IYT4	KATNAL2	katanin p60 subunit A like 2	179.877	125.2	89.3437
Q96CX2	KCTD12	potassium channel tetramerization domain containing 12	1466.15	393.547	1378.5
Q6ZWB6	KCTD8	potassium channel tetramerization domain containing 8	46.1936	0	89.3437
Q7Z4H8	KDELC2	KDEL motif containing 2	140.056	252.138	218.593
Q92945	KHSRP	KH-type splicing regulatory protein	721.05	596.812	605.149
Q5VYK3	KIAA0368	KIAA0368	0	0	70.9577
Q12840	KIF5A	kinesin family member 5A	363.685	94.3731	246.802
P33176	KIF5B	kinesin family member 5B	751.15	346.21	589.422
Q07866	KLC1	kinesin light chain 1	109.701	188.546	70.9577
P52292	KPNA2	karyopherin subunit alpha 2	255.845	94.4733	421.676
O00629	KPNA4	karyopherin subunit alpha 4	345.143	423.455	724.883
O60684	KPNA6	karyopherin subunit alpha 6	141.868	282.765	170.272
Q14974	KPNB1	karyopherin subunit beta 1	1497.91	1280.88	1651.34
P01116	KRAS	Kirsten rat sarcoma viral oncogene homolog	413.458	438.128	313.98
Q86UP2	KTN1	kinectin 1	60.8051	0	135.832
Q16363	LAMA4	laminin subunit alpha 4	39.6731	157.664	0
P07942	LAMB1	laminin subunit beta 1	418.59	501.674	245.695
P11047	LAMC1	laminin subunit gamma 1	399.852	407.501	69.3393
P11279	LAMP1	lysosomal associated membrane protein 1	367.741	376.883	411.078
P13473	LAMP2	lysosomal associated membrane protein 2	74.6871	94.3731	178.126
Q6IAA8	LAMTOR1	late endosomal/lysosomal adaptor, MAPK and MTOR activator 1	387.831	516.809	587.648
Q9Y2Q5	LAMTOR2	late endosomal/lysosomal adaptor, MAPK and MTOR activator 2	206.801	363.192	296.892
Q9UHA4	LAMTOR3	late endosomal/lysosomal adaptor, MAPK and MTOR activator 3	267.553	533.783	671.965
O43504	LAMTOR5	late endosomal/lysosomal adaptor, MAPK and MTOR activator 5	0	0	70.9577
P28838	LAP3	leucine aminopeptidase 3	1172.64	1814.2	955.588
Q14847	LASP1	LIM and SH3 protein 1	698.013	706.22	640.699
P00338	LDHA	lactate dehydrogenase A	3829.23	4712.54	3878.78
Q9BYZ2	LDHAL6B	lactate dehydrogenase A-like 6B	288.54	313.028	295.251
P07195	LDHB	lactate dehydrogenase B	3141.31	3260.54	3268.82
O95202	LETM1	leucine zipper and EF-hand containing transmembrane protein 1	90.5789	0	110.107
P09382	LGALS1	lectin, galactoside-binding, soluble, 1	2056.64	2599.83	2273.3
P17931	LGALS3	lectin, galactoside-binding, soluble, 3	715.096	501.31	278.953
Q9UHB6	LIMA1	LIM domain and actin binding 1	46.1936	78.064	0
P48059	LIMS1	LIM zinc finger domain containing 1	211.46	47.1365	128.493
Q12907	LMAN2	lectin, mannose binding 2	193.961	188.392	59.1541
P02545	LMNA	lamin A/C	92.3873	47.2367	147.639
P36776	LONP1	lon peptidase 1, mitochondrial	261.032	282.2	101.147
Q7L5N7	LPCAT2	lysophosphatidylcholine acyltransferase 2	39.6731	0	39.1497
Q93052	LPP	LIM domain containing preferred translocation partner in lipoma	39.6731	157.464	0
O75197	LRP5	LDL receptor related protein 5	44.3853	63.1912	0
P42704	LRPPRC	leucine rich pentatricopeptide repeat containing	664.553	849.63	794.316
Q96AG4	LRRC59	leucine rich repeat containing 59	133.156	125.2	0
Q6UWE0	LRSAM1	leucine rich repeat and sterile alpha motif containing 1	35.014	94.4733	0
O15116	LSM1	LSM1 homolog, mRNA degradation associated	120.881	0	215.749
Q9Y333	LSM2	LSM2 homolog, U6 small nuclear RNA and mRNA degradation associated	243.623	251.018	751.691
P62310	LSM3	LSM3 homolog, U6 small nuclear RNA and mRNA degradation associated	60.8051	47.1365	95.6718
Q9Y4Z0	LSM4	LSM4 homolog, U6 small nuclear RNA and mRNA degradation associated	60.8051	63.1912	105.398
P62312	LSM6	LSM6 homolog, U6 small nuclear RNA and mRNA degradation associated	243.623	141.71	552.112
P09960	LTA4H	leukotriene A4 hydrolase	430.26	673.847	554.635
Q14766	LTBP1	latent transforming growth factor beta binding protein 1	0	63.1912	39.1497
Q9BS40	LXN	latexin	206.145	187.827	159.419
O75608	LYPLA1	lysophospholipase I	1107.96	891.282	1135.53
O95372	LYPLA2	lysophospholipase II	567.708	315.229	439.19
Q5U5X0	LYRM7	LYR motif containing 7	35.014	47.2367	70.9577
Q9UPN3	MACF1	microtubule-actin crosslinking factor 1	0	63.1912	39.1497
P61326	MAGOH	mago homolog, exon junction complex core component	212.041	155.463	211.255
O00754	MAN2B1	mannosidase alpha class 2B member 1	237.102	63.1912	220.215
P55145	MANF	mesencephalic astrocyte derived neurotrophic factor	1140.78	1284.37	1173.99
P78559	MAP1A	microtubule associated protein 1A	60.8051	125.2	59.1541
P46821	MAP1B	microtubule associated protein 1B	60.8051	0	59.1541
Q66K74	MAP1S	microtubule associated protein 1S	0	94.2729	0
Q02750	MAP2K1	mitogen-activated protein kinase kinase 1	0	0	90.5688
P36507	MAP2K2	mitogen-activated protein kinase kinase 2	0	78.064	90.5688
P27816	MAP4	microtubule associated protein 4	496.075	706.839	472.194
P28482	MAPK1	mitogen-activated protein kinase 1	326.309	468.591	389.677
Q16539	MAPK14	mitogen-activated protein kinase 14	35.014	0	39.1497
P27361	MAPK3	mitogen-activated protein kinase 3	149.427	202.7	261.055
Q8IW41	MAPKAPK5	mitogen-activated protein kinase-activated protein kinase 5	62.4688	140.591	30.1896
Q15691	MAPRE1	microtubule associated protein RP/EB family member 1	247.516	423.409	310.889
Q15555	MAPRE2	microtubule associated protein RP/EB family member 2	95.8191	0	163.254
P29966	MARCKS	myristoylated alanine rich protein kinase C substrate	168.117	124.536	251.979
P49006	MARCKSL1	MARCKS-like 1	181.686	63.1912	215.749
P31153	MAT2A	methionine adenosyltransferase 2A	410.608	266.81	478.307
Q9NZL9	MAT2B	methionine adenosyltransferase 2B	105.042	172.337	256.101
P43121	MCAM	melanoma cell adhesion molecule	1478.96	1458.24	1254.28
Q9HCC0	MCCC2	methylcrotonoyl-CoA carboxylase 2	39.6731	94.3731	101.147
P25205	MCM3	minichromosome maintenance complex component 3	44.3853	0	46.4878
P33993	MCM7	minichromosome maintenance complex component 7	0	0	309.045
Q9ULC4	MCTS1	malignant T-cell amplified sequence 1	677.026	282	865.184
P40925	MDH1	malate dehydrogenase 1	1329.46	737.302	943.754
P40926	MDH2	malate dehydrogenase 2	2641.81	3555.63	2433.44
P21741	MDK	midkine (neurite growth-promoting factor 2)	60.8051	0	59.1541
Q86V88	MDP1	magnesium-dependent phosphatase 1	102.142	110.328	39.1497
P48163	ME1	malic enzyme 1, NADP(+)-dependent, cytosolic	84.0584	157.564	130.112
P23368	ME2	malic enzyme 2, NAD(+)-dependent, mitochondrial	35.014	47.2367	0
Q16798	ME3	malic enzyme 3, NADP(+)-dependent, mitochondrial	35.014	124.636	105.398
Q96RN5	MED15	mediator complex subunit 15	39.6731	47.1365	115.827
Q7Z7M0	MEGF8	multiple EGF like domains 8	35.014	63.1912	60.3792
Q9Y316	MEMO1	mediator of cell motility 1	0	0	120.27
Q14696	MESDC2	mesoderm development candidate 2	404.708	423.355	220.215
Q99685	MGLL	monoglyceride lipase	203.184	171.873	69.3393
P10620	MGST1	microsomal glutathione S-transferase 1	0	0	83.0055
O14880	MGST3	microsomal glutathione S-transferase 3	46.1936	0	105.398
P14174	MIF	macrophage migration inhibitory factor (glycosylation-inhibiting factor)	288.54	500.855	244.641
P03956	MMP1	matrix metallopeptidase 1	92.3873	94.4733	39.1497
P50281	MMP14	matrix metallopeptidase 14	167.511	188.947	99.5289
Q13201	MMRN1	multimerin 1	214.838	0	0
Q96T76	MMS19	MMS19 homolog, cytosolic iron-sulfur assembly component	119.072	204.901	311.305
Q9H8S9	MOB1A	MOB kinase activator 1A	0	94.4733	0
Q7L9L4	MOB1B	MOB kinase activator 1B	121.61	63.1912	295.251
P25325	MPST	mercaptopyruvate sulfurtransferase	447.96	376.674	316.461
Q9BV20	MRI1	methylthioribose-1-phosphate isomerase 1	35.014	0	70.9577
Q9BYD6	MRPL1	mitochondrial ribosomal protein L1	168.17	125.2	34.44
Q7Z7H8	MRPL10	mitochondrial ribosomal protein L10	79.3993	47.2367	101.147
Q9Y3B7	MRPL11	mitochondrial ribosomal protein L11	317.93	94.4733	426.588
P52815	MRPL12	mitochondrial ribosomal protein L12	432.872	440.684	683.032
Q9BYD1	MRPL13	mitochondrial ribosomal protein L13	660.293	390.581	474.282
Q6P1L8	MRPL14	mitochondrial ribosomal protein L14	35.014	78.064	172.105
Q9NRX2	MRPL17	mitochondrial ribosomal protein L17	195.621	343.19	305.308
Q9H0U6	MRPL18	mitochondrial ribosomal protein L18	142.013	47.1365	79.5017
Q7Z2W9	MRPL21	mitochondrial ribosomal protein L21	198.472	187.727	160.43
Q9NWU5	MRPL22	mitochondrial ribosomal protein L22	369.031	47.1365	315.599
Q16540	MRPL23	mitochondrial ribosomal protein L23	186.398	157.664	405.358
Q9P0M9	MRPL27	mitochondrial ribosomal protein L27	155.895	47.2367	279.689
Q13084	MRPL28	mitochondrial ribosomal protein L28	39.6731	47.1365	0
P09001	MRPL3	mitochondrial ribosomal protein L3	0	0	70.9577
Q9BYD3	MRPL4	mitochondrial ribosomal protein L4	35.014	0	154.954
Q8IXM3	MRPL41	mitochondrial ribosomal protein L41	70.028	94.4733	101.147
Q8N983	MRPL43	mitochondrial ribosomal protein L43	46.1936	218.909	165.139
Q9H9J2	MRPL44	mitochondrial ribosomal protein L44	0	110.328	130.112
Q9HD33	MRPL47	mitochondrial ribosomal protein L47	39.6731	63.1912	101.147
Q96GC5	MRPL48	mitochondrial ribosomal protein L48	60.8051	0	76.6774
Q13405	MRPL49	mitochondrial ribosomal protein L49	206.801	63.1912	109.691
Q8N5N7	MRPL50	mitochondrial ribosomal protein L50	92.3873	235.528	225.934
Q4U2R6	MRPL51	mitochondrial ribosomal protein L51	0	0	70.9577
Q96EL3	MRPL53	mitochondrial ribosomal protein L53	165.847	251.018	291.172
Q7Z7F7	MRPL55	mitochondrial ribosomal protein L55	70.028	47.2367	0
P82664	MRPS10	mitochondrial ribosomal protein S10	46.1936	0	70.9577
O60783	MRPS14	mitochondrial ribosomal protein S14	35.014	0	181.065
Q9Y3D3	MRPS16	mitochondrial ribosomal protein S16	0	0	70.9577
P82921	MRPS21	mitochondrial ribosomal protein S21	46.1936	0	101.147
Q9Y3D9	MRPS23	mitochondrial ribosomal protein S23	177.027	124.636	49.3121
P82663	MRPS25	mitochondrial ribosomal protein S25	35.014	0	30.1896
Q9BYN8	MRPS26	mitochondrial ribosomal protein S26	35.014	47.2367	39.1497
Q9Y2Q9	MRPS28	mitochondrial ribosomal protein S28	74.6871	0	185.144
P82930	MRPS34	mitochondrial ribosomal protein S34	0	0	70.9577
P82909	MRPS36	mitochondrial ribosomal protein S36	153.192	110.428	101.147
Q9Y2R9	MRPS7	mitochondrial ribosomal protein S7	132.06	94.2729	250.382
P26038	MSN	moesin	4315.12	3555.01	3487.23
Q8IXL7	MSRB3	methionine sulfoxide reductase B3	0	47.1365	39.1497
P02795	MT2A	metallothionein 2A	46.1936	0	39.1497
Q13126	MTAP	methylthioadenosine phosphorylase	577.516	377.238	647.1
Q9Y6C9	MTCH2	mitochondrial carrier 2	0	0	154.71
P11586	MTHFD1	methylenetetrahydrofolate dehydrogenase (NADP+ dependent) 1, methenyltetrahydrofolate cyclohydrolase, formyltetrahydrofolate synthetase	123.731	47.1365	150.459
Q6UB35	MTHFD1L	methylenetetrahydrofolate dehydrogenase (NADP+ dependent) 1-like	39.6731	63.1912	70.9577
P42898	MTHFR	methylenetetrahydrofolate reductase (NAD(P)H)	44.3853	218.655	117.446
P58546	MTPN	myotrophin	730.726	1142.2	1055.92
Q14764	MVP	major vault protein	3624.33	4496.41	3616.06
P20591	MX1	MX dynamin like GTPase 1	0	1939.91	0
Q99417	MYCBP	MYC binding protein	197.429	0	447.137
Q969H8	MYDGF	myeloid-derived growth factor	949.164	922.464	1220.15
P35580	MYH10	myosin, heavy chain 10, non-muscle	0	0	255.624
Q7Z406	MYH14	myosin, heavy chain 14, non-muscle	442.115	782.183	595.849
P35579	MYH9	myosin, heavy chain 9, non-muscle	10317.6	14143.9	8921.3
P19105	MYL12A	myosin light chain 12A	2423.67	2427.49	2282.73
O14950	MYL12A, MYL12B	myosin light chain 12A, myosin light chain 12B	0	0	146.071
P08590	MYL3	myosin light chain 3	120.881	187.727	341.739
P60660	MYL6	myosin light chain 6	2321.18	2142.06	2667.84
P24844	MYL9	myosin light chain 9	1615.95	1519.24	1533.89
O00159	MYO1C	myosin IC	0	189.573	245.695
Q9UM54	MYO6	myosin VI	119.019	78.064	149.257
Q9NZM1	MYOF	myoferlin	323.406	548.656	671.441
P41227	NAA10	N(alpha)-acetyltransferase 10, NatA catalytic subunit	361.419	188.846	274.233
Q9GZZ1	NAA50	N(alpha)-acetyltransferase 50, NatE catalytic subunit	581.499	406.736	540.774
Q13765	NACA	nascent polypeptide-associated complex alpha subunit	1092.13	1300.11	1174.01
P17050	NAGA	N-acetylgalactosaminidase, alpha-	142.013	125.301	120.27
Q9UJ70	NAGK	N-acetylglucosamine kinase	1022.3	627.692	795.766
P43490	NAMPT	nicotinamide phosphoribosyltransferase	458.976	1284.63	500.914
Q9NR45	NANS	N-acetylneuraminate synthase	600.382	327.901	316.877
P55209	NAP1L1	nucleosome assembly protein 1 like 1	1055.18	861.267	637.31
Q99733	NAP1L4	nucleosome assembly protein 1 like 4	554.284	360.264	602.626
P54920	NAPA	NSF attachment protein alpha	713.612	911.021	650.538
Q9H115	NAPB	NSF attachment protein beta	125.593	346.056	270.409
Q6XQN6	NAPRT	nicotinate phosphoribosyltransferase	239.298	188.846	80.9278
O43776	NARS	asparaginyl-tRNA synthetase	179.729	141.71	70.9577
Q8NCW5	NAXE	NAD(P)HX epimerase	719.695	456.638	789.953
Q6PIU2	NCEH1	neutral cholesterol ester hydrolase 1	70.028	280.764	0
P19338	NCL	nucleolin	1024.87	815.984	852.176
Q92597	NDRG1	N-myc downstream regulated 1	172.17	0	39.1497
O95299	NDUFA10	NADH:ubiquinone oxidoreductase subunit A10	0	125.301	227.553
Q86Y39	NDUFA11	NADH:ubiquinone oxidoreductase subunit A11	79.3993	110.428	319.74
Q9P0J0	NDUFA13	NADH:ubiquinone oxidoreductase subunit A13	0	154.799	75.6673
O43678	NDUFA2	NADH:ubiquinone oxidoreductase subunit A2	173.595	298.155	266.286
O00483	NDUFA4	NDUFA4, mitochondrial complex associated	258.234	329.082	494.328
Q16718	NDUFA5	NADH:ubiquinone oxidoreductase subunit A5	179.877	376.883	299.501
P56556	NDUFA6	NADH:ubiquinone oxidoreductase subunit A6	250.675	0	236.097
O95182	NDUFA7	NADH:ubiquinone oxidoreductase subunit A7	0	0	70.9577
P51970	NDUFA8	NADH:ubiquinone oxidoreductase subunit A8	70.028	140.591	34.44
O14561	NDUFAB1	NADH:ubiquinone oxidoreductase subunit AB1	35.014	126.382	70.9577
Q9P032	NDUFAF4	NADH:ubiquinone oxidoreductase complex assembly factor 4	46.1936	0	46.4878
O75438	NDUFB1	NADH:ubiquinone oxidoreductase subunit B1	0	47.2367	105.857
O96000	NDUFB10	NADH:ubiquinone oxidoreductase subunit B10	472.034	234.863	141.915
O95168	NDUFB4	NADH:ubiquinone oxidoreductase subunit B4	181.686	157.564	295.251
P28331	NDUFS1	NADH:ubiquinone oxidoreductase core subunit S1	0	141.51	39.1497
O75489	NDUFS3	NADH:ubiquinone oxidoreductase core subunit S3	473.899	769.465	651.245
O43920	NDUFS5	NADH:ubiquinone oxidoreductase subunit S5	35.014	0	141.915
O75380	NDUFS6	NADH:ubiquinone oxidoreductase subunit S6	35.014	77.3994	30.1896
O75251	NDUFS7	NADH:ubiquinone oxidoreductase core subunit S7	0	0	172.105
O00217	NDUFS8	NADH:ubiquinone oxidoreductase core subunit S8	288.54	171.772	218.574
P19404	NDUFV2	NADH:ubiquinone oxidoreductase core subunit V2	328.213	330.001	248.763
Q9NVZ3	NECAP2	NECAP endocytosis associated 2	0	47.1365	30.1896
Q15843	NEDD8	neural precursor cell expressed, developmentally down-regulated 8	375.683	674.374	1014.14
P51955	NEK2	NIMA related kinase 2	0	0	70.9577
P48681	NES	nestin	46.1936	0	78.2993
Q00653	NFKB2	nuclear factor of kappa light polypeptide gene enhancer in B-cells 2	0	436.999	0
Q9UMS0	NFU1	NFU1 iron-sulfur cluster scaffold	100.478	0	204.266
Q9BPW8	NIPSNAP1	nipsnap homolog 1 (C. elegans)	105.042	94.3731	0
Q9UFN0	NIPSNAP3A	nipsnap homolog 3A (C. elegans)	170.506	455.719	413.902
Q86X76	NIT1	nitrilase 1	116.222	47.1365	147.635
Q9NQR4	NIT2	nitrilase family member 2	245.818	47.2367	110.107
Q9NYR9	NKIRAS2	NFKB inhibitor interacting Ras-like 2	46.1936	0	39.1497
P15531	NME1	NME/NM23 nucleoside diphosphate kinase 1	2616.18	1955.88	2665.5
P22392	NME2, NME1-NME2	NME/NM23 nucleoside diphosphate kinase 2, NME1-NME2 readthrough	3131.95	2456.53	2835.11
P40261	NNMT	nicotinamide N-methyltransferase	1898.75	1864.88	1609.07
P35228	NOS2	nitric oxide synthase 2	0	0	70.9577
P61916	NPC2	Niemann-Pick disease, type C2	468.417	157.464	318.102
P55786	NPEPPS	aminopeptidase puromycin sensitive	570.464	548.546	462.125
P06748	NPM1	nucleophosmin (nucleolar phosphoprotein B23, numatrin)	44.3853	47.1365	30.1896
P15559	NQO1	NAD(P)H dehydrogenase, quinone 1	638.986	627.337	426.591
P01111	NRAS	neuroblastoma RAS viral (v-ras) oncogene homolog	1235.97	313.028	777.195
Q9UHY1	NRBP1	nuclear receptor binding protein 1	70.028	94.3731	0
Q15738	NSDHL	NAD(P) dependent steroid dehydrogenase-like	95.8191	0	0
P46459	NSF	N-ethylmaleimide sensitive factor	120.881	265.891	186.785
Q9UNZ2	NSFL1C	NSFL1 (p97) cofactor (p47)	351.664	219.574	372.249
Q8TCD5	NT5C	5', 3'-nucleotidase, cytosolic	181.686	110.428	140.297
P21589	NT5E	5'-nucleotidase ecto	224.448	172.337	390.172
Q9BSD7	NTPCR	nucleoside-triphosphatase, cancer-related	60.8051	0	130.112
Q9Y5Y2	NUBP2	nucleotide binding protein 2	265.744	141.61	70.9577
Q02818	NUCB1	nucleobindin 1	273.053	188.646	113.942
P80303	NUCB2	nucleobindin 2	193.706	47.2367	173.096
Q9Y266	NUDC	nudC nuclear distribution protein	279.828	47.1365	79.5017
Q96RS6	NUDCD1	NudC domain containing 1	35.014	0	70.9577
Q8WVJ2	NUDCD2	NudC domain containing 2	315.423	141.71	239.803
P36639	NUDT1	nudix hydrolase 1	132.497	0	98.3038
Q96DE0	NUDT16	nudix hydrolase 16	224.884	47.2367	93.5941
Q9BRJ7	NUDT16L1	nudix hydrolase 16 like 1	90.5789	0	0
P50583	NUDT2	nudix hydrolase 2	230.635	281.181	544.209
O95989	NUDT3	nudix hydrolase 3	60.8051	0	30.1896
Q9NZJ9	NUDT4	nudix hydrolase 4	116.222	47.1365	59.1541
Q9UKK9	NUDT5	nudix hydrolase 5	204.992	296.409	334.381
P61970	NUTF2	nuclear transport factor 2	309.087	566.147	937.951
Q6DKJ4	NXN	nucleoredoxin	0	94.4733	269.331
P04181	OAT	ornithine aminotransferase	135.492	360.619	215.089
Q9NX40	OCIAD1	OCIA domain containing 1	81.2076	0	30.1896
Q56VL3	OCIAD2	OCIA domain containing 2	602.722	313.028	514.29
Q02218	OGDH	oxoglutarate (alpha-ketoglutarate) dehydrogenase (lipoamide)	165.266	204.801	250.404
Q9NZT2	OGFR	opioid growth factor receptor	81.2076	0	0
Q9NTK5	OLA1	Obg-like ATPase 1	571.123	625.538	572.925
Q96CV9	OPTN	optineurin	0	141.61	0
Q9NPF4	OSGEP	O-sialoglycoprotein endopeptidase	0	0	130.24
Q92882	OSTF1	osteoclast stimulating factor 1	903.961	579.273	613.353
Q96FW1	OTUB1	OTU deubiquitinase, ubiquitin aldehyde binding 1	1042.13	783.974	793.243
Q8WZ82	OVCA2	ovarian tumor suppressor candidate 2	285.689	188.646	135.587
P55809	OXCT1	3-oxoacid CoA-transferase 1	0	47.2367	70.9577
O95747	OXSR1	oxidative stress responsive 1	35.014	187.827	0
Q32P28	P3H1	prolyl 3-hydroxylase 1	242.804	188.646	150.459
P13674	P4HA1	prolyl 4-hydroxylase subunit alpha 1	74.6871	282.1	70.9577
O15460	P4HA2	prolyl 4-hydroxylase subunit alpha 2	79.3462	141.51	0
P07237	P4HB	prolyl 4-hydroxylase subunit beta	3477.39	3199.15	3044.22
Q9UQ80	PA2G4	proliferation-associated 2G4	407.612	313.382	424.065
P11940	PABPC1	poly(A) binding protein, cytoplasmic 1	592.606	988.058	795.111
Q13310	PABPC4	poly(A) binding protein, cytoplasmic 4 (inducible form)	60.8051	298.873	213.121
P43034	PAFAH1B1	platelet activating factor acetylhydrolase 1b regulatory subunit 1	269.653	282.301	462.444
P68402	PAFAH1B2	platelet activating factor acetylhydrolase 1b catalytic subunit 2	577.08	453.518	456.562
Q15102	PAFAH1B3	platelet activating factor acetylhydrolase 1b catalytic subunit 3	232.539	188.646	332.779
P22234	PAICS	phosphoribosylaminoimidazole carboxylase; phosphoribosylaminoimidazolesuccinocarboxamide synthase	1236.44	890.965	1016.37
Q13177	PAK2	p21 protein (Cdc42/Rac)-activated kinase 2	81.2076	94.3731	46.4878
Q9Y3D7	PAM16	presequence translocase-associated motor 16 homolog (S. cerevisiae)	35.014	0	76.6774
O43252	PAPSS1	3'-phosphoadenosine 5'-phosphosulfate synthase 1	114.36	157.564	70.9577
O95340	PAPSS2	3'-phosphoadenosine 5'-phosphosulfate synthase 2	211.896	267.992	131.337
Q99497	PARK7	Parkinsonism associated deglycase	1593.28	1425.98	1318.06
Q9UKK3	PARP4	poly(ADP-ribose) polymerase family member 4	35.014	125.301	0
Q9NVD7	PARVA	parvin alpha	35.014	47.2367	0
P61457	PCBD1	pterin-4 alpha-carbinolamine dehydratase 1	355.281	485.982	624.079
Q15365	PCBP1	poly(rC) binding protein 1	1302.53	985.138	985.436
Q15366	PCBP2	poly(rC) binding protein 2	1160.37	1266.32	949.005
P57721	PCBP3	poly(rC) binding protein 3	432.052	610.101	389.109
P05166	PCCB	propionyl-CoA carboxylase beta subunit	35.014	47.1365	0
Q08174	PCDH1	protocadherin 1	0	141.409	0
Q16822	PCK2	phosphoenolpyruvate carboxykinase 2, mitochondrial	119.019	329.955	0
P22061	PCMT1	protein-L-isoaspartate (D-aspartate) O-methyltransferase	789.745	534.802	891.081
P12004	PCNA	proliferating cell nuclear antigen	541.494	486.33	546.858
Q9BUL8	PDCD10	programmed cell death 10	74.6871	94.2729	115.827
O14737	PDCD5	programmed cell death 5	681.03	892.301	730.799
O75340	PDCD6	programmed cell death 6	913.53	234.863	558.301
Q8WUM4	PDCD6IP	programmed cell death 6 interacting protein	713.54	1129.93	936.313
O43924	PDE6D	phosphodiesterase 6D	0	0	70.9577
P11177	PDHB	pyruvate dehydrogenase (lipoamide) beta	402.425	361.029	99.5289
P30101	PDIA3	protein disulfide isomerase family A member 3	3731.83	3507.1	3143.72
P13667	PDIA4	protein disulfide isomerase family A member 4	1605.05	2194.11	1026.58
Q15084	PDIA6	protein disulfide isomerase family A member 6	2400.93	2556.32	2354.19
O00151	PDLIM1	PDZ and LIM domain 1	909.947	861.583	892.036
Q96JY6	PDLIM2	PDZ and LIM domain 2	125.54	0	39.1497
Q96HC4	PDLIM5	PDZ and LIM domain 5	175.165	188.746	252.395
O00764	PDXK	pyridoxal (pyridoxine, vitamin B6) kinase	191.057	298.155	186.766
Q15121	PEA15	phosphoprotein enriched in astrocytes 15	549.114	719.864	854.213
P30086	PEBP1	phosphatidylethanolamine binding protein 1	2403.82	1550.72	1805.08
P16284	PECAM1	platelet/endothelial cell adhesion molecule 1	1505.48	676.011	1538.98
Q9UBV8	PEF1	penta-EF-hand domain containing 1	283.683	141.51	289.531
P12955	PEPD	peptidase D	70.028	424.629	520.938
O15067	PFAS	phosphoribosylformylglycinamidine synthase	258.037	141.51	265.943
Q9UHV9	PFDN2	prefoldin subunit 2	704.336	720.529	734.015
Q9NQP4	PFDN4	prefoldin subunit 4	95.8191	313.028	206.789
Q99471	PFDN5	prefoldin subunit 5	423.5	484.236	592.441
O15212	PFDN6	prefoldin subunit 6	197.429	141.71	738.48
P08237	PFKM	phosphofructokinase, muscle	0	63.1912	39.1497
Q01813	PFKP	phosphofructokinase, platelet	1517.15	1989.46	1769.22
P07737	PFN1	profilin 1	3724.35	3505.12	4083.56
P35080	PFN2	profilin 2	511.76	360.264	629.995
P18669	PGAM1	phosphoglycerate mutase 1	2339.32	2522.06	1936.15
P15259	PGAM2	phosphoglycerate mutase 2	721.798	877.221	593.6
Q8N0Y7	PGAM4	phosphoglycerate mutase family member 4	291.773	813.428	666.112
P52209	PGD	phosphogluconate dehydrogenase	864.23	956.567	1060.6
P00558	PGK1	phosphoglycerate kinase 1	3058.85	2975.11	3060.56
O95336	PGLS	6-phosphogluconolactonase	1533.12	1130.03	1230.68
P36871	PGM1	phosphoglucomutase 1	276.924	188.392	275.247
Q96G03	PGM2	phosphoglucomutase 2	279.169	266.346	408.618
Q6PCE3	PGM2L1	phosphoglucomutase 2-like 1	0	0	70.9577
O95394	PGM3	phosphoglucomutase 3	0	188.746	0
Q9NXJ5	PGPEP1	pyroglutamyl-peptidase I	183.35	187.827	85.6375
O00264	PGRMC1	progesterone receptor membrane component 1	322.515	94.4733	302.593
P35232	PHB	prohibitin	1815.58	1643.91	1663.36
Q99623	PHB2	prohibitin 2	1339.4	1442.8	1528.06
O43175	PHGDH	phosphoglycerate dehydrogenase	396.731	235.682	213.245
Q9NRX4	PHPT1	phosphohistidine phosphatase 1	236.064	157.664	420.891
Q13492	PICALM	phosphatidylinositol binding clathrin assembly protein	0	0	70.9577
Q13526	PIN1	peptidylprolyl cis/trans isomerase, NIMA-interacting 1	457.476	94.4733	228.759
Q9Y237	PIN4	peptidylprolyl cis/trans isomerase, NIMA-interacting 4	35.014	125.301	115.827
P12273	PIP	prolactin-induced protein	92.3873	0	78.2993
O00625	PIR	pirin	688.642	407.501	979.955
Q00169	PITPNA	phosphatidylinositol transfer protein alpha	230.639	0	39.1497
P48739	PITPNB	phosphatidylinositol transfer protein beta	193.813	47.2367	39.1497
Q5JRX3	PITRM1	pitrilysin metallopeptidase 1	119.072	157.564	30.1896
P14618	PKM	pyruvate kinase, muscle	5658.29	5553.78	5721.76
Q68DD2	PLA2G4F	phospholipase A2 group IVF	46.1936	0	39.1497
Q8NHP8	PLBD2	phospholipase B domain containing 2	79.3993	0	59.1541
O60664	PLIN3	perilipin 3	1324.35	1440.69	1027.23
Q02809	PLOD1	procollagen-lysine, 2-oxoglutarate 5-dioxygenase 1	0	188.546	99.5289
O00469	PLOD2	procollagen-lysine, 2-oxoglutarate 5-dioxygenase 2	1180.59	2522.53	1364.74
Q04941	PLP2	proteolipid protein 2 (colonic epithelium-enriched)	46.1936	77.3994	39.1497
P13797	PLS3	plastin 3	2912.14	2339.35	2450.35
O15305	PMM2	phosphomannomutase 2	81.2076	47.2367	0
Q10713	PMPCA	peptidase (mitochondrial processing) alpha	109.701	265.891	309.687
O75439	PMPCB	peptidase (mitochondrial processing) beta	46.1936	0	189.609
Q15126	PMVK	phosphomevalonate kinase	457.278	187.827	170.487
P00491	PNP	purine nucleoside phosphorylase	3044.89	2460.21	3151.06
Q9NVS9	PNPO	pyridoxamine 5'-phosphate oxidase	138.581	0	30.1896
Q9H488	POFUT1	protein O-fucosyltransferase 1	143.676	265.227	252.023
Q9Y2S7	POLDIP2	polymerase (DNA) delta interacting protein 2	79.3993	0	0
Q15165	PON2	paraoxonase 2	235.97	0	109.691
Q6S8J3	POTEE	POTE ankyrin domain family member E	0	0	182.588
Q15181	PPA1	pyrophosphatase (inorganic) 1	1259.14	1469.84	1043.62
Q9H2U2	PPA2	pyrophosphatase (inorganic) 2	268.5	171.772	207.995
P62937	PPIA	peptidylprolyl isomerase A	3494.28	3770.38	3712.55
P23284	PPIB	peptidylprolyl isomerase B	3689.53	3079.88	3033.46
P45877	PPIC	peptidylprolyl isomerase C	106.999	157.464	69.3393
Q08752	PPID	peptidylprolyl isomerase D	79.3993	47.1365	79.5017
O43447	PPIH	peptidylprolyl isomerase H	154.086	0	69.3393
Q9Y3C6	PPIL1	peptidylprolyl isomerase like 1	314.183	0	367.094
P35813	PPM1A	protein phosphatase, Mg2+/Mn2+ dependent 1A	46.1936	0	39.1497
P49593	PPM1F	protein phosphatase, Mg2+/Mn2+ dependent 1F	543.821	673.647	786.961
O15355	PPM1G	protein phosphatase, Mg2+/Mn2+ dependent 1G	46.1936	0	39.1497
P62136	PPP1CA	protein phosphatase 1 catalytic subunit alpha	480.689	362.165	387.003
P62140	PPP1CB	protein phosphatase 1 catalytic subunit beta	447.483	315.028	346.651
Q96C90	PPP1R14B	protein phosphatase 1 regulatory inhibitor subunit 14B	387.686	423.255	661.106
Q15435	PPP1R7	protein phosphatase 1 regulatory subunit 7	79.3993	171.772	147.635
P67775	PPP2CA	protein phosphatase 2 catalytic subunit alpha	426.404	266.556	274.487
P62714	PPP2CB	protein phosphatase 2 catalytic subunit beta	0	0	90.5688
P30153	PPP2R1A	protein phosphatase 2 regulatory subunit A, alpha	1714.5	1705.83	1125.43
P30154	PPP2R1B	protein phosphatase 2 regulatory subunit A, beta	662.177	766.236	579.101
P63151	PPP2R2A	protein phosphatase 2 regulatory subunit B, alpha	405.948	234.964	225.912
Q15257	PPP2R4	protein phosphatase 2A regulatory subunit 4	116.222	0	30.1896
P63098	PPP3R1	protein phosphatase 3 regulatory subunit B, alpha	0	77.3994	70.9577
P50897	PPT1	palmitoyl-protein thioesterase 1	119.072	94.3731	79.5017
P42785	PRCP	prolylcarboxypeptidase	417.511	391.446	187.968
Q06830	PRDX1	peroxiredoxin 1	4348.34	4226.97	3801.77
P32119	PRDX2	peroxiredoxin 2	2661.64	2350.03	2661.68
P30048	PRDX3	peroxiredoxin 3	1114.94	1395.57	1124.85
Q13162	PRDX4	peroxiredoxin 4	1965.8	1662.28	1363.73
P30044	PRDX5	peroxiredoxin 5	2231.08	2426.73	2580.28
P30041	PRDX6	peroxiredoxin 6	3530.3	3026	2959.93
P48147	PREP	prolyl endopeptidase	74.6871	47.1365	69.3393
P10644	PRKAR1A	protein kinase cAMP-dependent type I regulatory subunit alpha	302.422	282.1	169.261
P13861	PRKAR2A	protein kinase cAMP-dependent type II regulatory subunit alpha	221.359	141.71	188.403
P31323	PRKAR2B	protein kinase cAMP-dependent type II regulatory subunit beta	282.257	47.2367	179.447
P17252	PRKCA	protein kinase C alpha	35.014	0	39.1497
P14314	PRKCSH	protein kinase C substrate 80K-H	1028.4	580.302	422.122
Q99873	PRMT1	protein arginine methyltransferase 1	443.718	249.937	318.122
Q9UNN8	PROCR	protein C receptor	167.659	77.3994	95.7999
O94903	PROSC	proline synthetase co-transcribed homolog (bacterial)	529.699	424.475	452.465
P60891	PRPS1	phosphoribosyl pyrophosphate synthetase 1	232.592	124.536	49.3121
Q96M27	PRRC1	proline rich coiled-coil 1	81.2076	299.274	326.177
P07602	PSAP	prosaposin	953.802	1069.41	1993.28
Q9Y617	PSAT1	phosphoserine aminotransferase 1	203.078	235.682	95.7999
P25786	PSMA1	proteasome subunit alpha 1	1111.82	1252.62	1019.15
P25787	PSMA2	proteasome subunit alpha 2	1305.25	1550.62	1153.05
P25788	PSMA3	proteasome subunit alpha 3	1306.86	1393.06	837.666
P25789	PSMA4	proteasome subunit alpha 4	1069.96	801.048	943.285
P28066	PSMA5	proteasome subunit alpha 5	900.197	1064.28	940.521
P60900	PSMA6	proteasome subunit alpha 6	1316.72	1630.27	1637.74
O14818	PSMA7	proteasome subunit alpha 7	1770.86	1738.25	1610.54
P20618	PSMB1	proteasome subunit beta 1	2203.56	2331.47	1936.72
P40306	PSMB10	proteasome subunit beta 10	0	94.3731	75.6673
P49721	PSMB2	proteasome subunit beta 2	1223.99	924.775	1172.04
P49720	PSMB3	proteasome subunit beta 3	1120.18	1313.36	1372.21
P28070	PSMB4	proteasome subunit beta 4	933.258	579.374	932.149
P28074	PSMB5	proteasome subunit beta 5	1490.86	1409.93	1819.25
P28072	PSMB6	proteasome subunit beta 6	578.118	734.536	789.537
Q99436	PSMB7	proteasome subunit beta 7	265.744	438.228	334.866
P28062	PSMB8	proteasome subunit beta 8	457.476	360.264	377.993
P28065	PSMB9	proteasome subunit beta 9	288.008	219.109	30.1896
P62191	PSMC1	proteasome 26S subunit, ATPase 1	517.462	563.429	356.367
P35998	PSMC2	proteasome 26S subunit, ATPase 2	568.751	251.937	256.101
P17980	PSMC3	proteasome 26S subunit, ATPase 3	656.281	439.564	529.835
P43686	PSMC4	proteasome 26S subunit, ATPase 4	568.751	564.865	549.265
P62195	PSMC5	proteasome 26S subunit, ATPase 5	641.243	469.51	574.28
P62333	PSMC6	proteasome 26S subunit, ATPase 6	976.965	1175.22	601.569
Q99460	PSMD1	proteasome 26S subunit, non-ATPase 1	105.042	204.801	188.403
O75832	PSMD10	proteasome 26S subunit, non-ATPase 10	379.7	499.109	268.79
O00231	PSMD11	proteasome 26S subunit, non-ATPase 11	813.469	783.102	604.541
O00232	PSMD12	proteasome 26S subunit, non-ATPase 12	237.687	313.482	383.732
Q9UNM6	PSMD13	proteasome 26S subunit, non-ATPase 13	764.993	720.583	698.222
O00487	PSMD14	proteasome 26S subunit, non-ATPase 14	210.232	409.247	381.091
Q13200	PSMD2	proteasome 26S subunit, non-ATPase 2	493.532	453.718	678.025
O43242	PSMD3	proteasome 26S subunit, non-ATPase 3	35.014	125.301	127.416
P55036	PSMD4	proteasome 26S subunit, non-ATPase 4	84.0584	0	0
Q16401	PSMD5	proteasome 26S subunit, non-ATPase 5	70.028	0	117.446
P51665	PSMD7	proteasome 26S subunit, non-ATPase 7	546.63	610.665	409.084
P48556	PSMD8	proteasome 26S subunit, non-ATPase 8	517.313	549.011	396.398
O00233	PSMD9	proteasome 26S subunit, non-ATPase 9	183.35	94.3731	179.552
Q06323	PSME1	proteasome activator subunit 1	1472.37	1610.78	1326.16
Q9UL46	PSME2	proteasome activator subunit 2	1560.37	2348.35	1674.28
P61289	PSME3	proteasome activator subunit 3	626.507	737.302	190.491
Q92530	PSMF1	proteasome inhibitor subunit 1	0	77.3994	70.9577
P78330	PSPH	phosphoserine phosphatase	204.284	141.409	49.3121
P26599	PTBP1	polypyrimidine tract binding protein 1	262.696	218.809	243.172
Q9H7Z7	PTGES2	prostaglandin E synthase 2	233.6	47.1365	70.9577
Q15185	PTGES3	prostaglandin E synthase 3	951.486	908.72	1100.32
Q14914	PTGR1	prostaglandin reductase 1	297.763	187.827	286.314
P06454	PTMA	prothymosin, alpha	62.4688	0	148.841
Q12974	PTP4A2	protein tyrosine phosphatase type IVA, member 2	74.6871	63.1912	70.9577
Q6NZI2	PTRF	polymerase I and transcript release factor	527.961	501.874	595.359
Q9Y3E5	PTRH2	peptidyl-tRNA hydrolase 2	172.17	376.119	562.74
Q6GMV3	PTRHD1	peptidyl-tRNA hydrolase domain containing 1	70.028	47.1365	258.489
P26022	PTX3	pentraxin 3	35.014	391.609	39.1497
Q08623	PUDP	pseudouridine 5'-phosphatase	0	63.1912	135.142
P49023	PXN	paxillin	249.324	141.51	78.2993
Q9ULZ3	PYCARD	PYD and CARD domain containing	464.837	532.802	225.934
P32322	PYCR1	pyrroline-5-carboxylate reductase 1	0	251.737	0
P11216	PYGB	phosphorylase, glycogen; brain	260.937	283.119	476.56
P47897	QARS	glutaminyl-tRNA synthetase	140.204	0	60.3792
P09417	QDPR	quinoid dihydropteridine reductase	0	94.3731	0
Q96PU8	QKI	QKI, KH domain containing, RNA binding	35.014	77.3994	0
P61026	RAB10	RAB10, member RAS oncogene family	683.934	938.418	657.337
P62491	RAB11A	RAB11A, member RAS oncogene family	1383.86	1219.54	1463.7
Q15907	RAB11B	RAB11B, member RAS oncogene family	1418.87	936.117	1552.16
P51153	RAB13	RAB13, member RAS oncogene family	0	94.4733	36.5177
P61106	RAB14	RAB14, member RAS oncogene family	1248.99	845.829	1051.21
P59190	RAB15	RAB15, member RAS oncogene family	577.08	547.991	421.241
Q9NP72	RAB18	RAB18, member RAS oncogene family	890.787	533.219	569.761
P62820	RAB1A	RAB1A, member RAS oncogene family	1404.74	1815.69	1305.42
Q9H0U4	RAB1B	RAB1B, member RAS oncogene family	1675.78	1831.44	1189.59
Q9UL25	RAB21	RAB21, member RAS oncogene family	230.783	220.856	60.3792
P51159	RAB27A	RAB27A, member RAS oncogene family	35.014	0	141.915
P61019	RAB2A	RAB2A, member RAS oncogene family	1272.83	1643.72	1288.61
Q8WUD1	RAB2B	RAB2B, member RAS oncogene family	0	0	109.553
Q9H082	RAB33B	RAB33B, member RAS oncogene family	209.141	313.028	125.99
Q15286	RAB35	RAB35, member RAS oncogene family	667.659	611.182	531.348
P20336	RAB3A	RAB3A, member RAS oncogene family	153.192	265.791	156.179
O95716	RAB3D	RAB3D, member RAS oncogene family	369.747	313.028	156.179
P20339	RAB5A	RAB5A, member RAS oncogene family	999.118	785.821	969.772
P61020	RAB5B	RAB5B, member RAS oncogene family	865.817	816.648	706.329
P51148	RAB5C	RAB5C, member RAS oncogene family	1889.64	1397.87	1603.47
P20340	RAB6A	RAB6A, member RAS oncogene family	1029.75	877.174	857.994
P51149	RAB7A	RAB7A, member RAS oncogene family	2567.49	2661.79	2281.36
P61006	RAB8A	RAB8A, member RAS oncogene family	751.717	689.246	693.663
Q92930	RAB8B	RAB8B, member RAS oncogene family	246.548	453.518	384.723
Q9H5N1	RABEP2	rabaptin, RAB GTPase binding effector protein 2	189.87	94.3731	124.787
P63000	RAC1	ras-related C3 botulinum toxin substrate 1 (rho family, small GTP binding protein Rac1)	1572.04	1361.36	1477.17
P15153	RAC2	ras-related C3 botulinum toxin substrate 2 (rho family, small GTP binding protein Rac2)	1525	1328.99	1465.26
P63244	RACK1	receptor for activated C kinase 1	2248.15	2178.98	1927.36
P54727	RAD23B	RAD23 homolog B, nucleotide excision repair protein	114.36	94.3731	237.715
P11233	RALA	v-ral simian leukemia viral oncogene homolog A (ras related)	557.756	1113.37	559.599
P11234	RALB	v-ral simian leukemia viral oncogene homolog B	153.192	328.982	374.432
P62826	RAN	RAN, member RAS oncogene family	2366.51	2614.34	1981.19
P43487	RANBP1	RAN binding protein 1	811.19	596.247	676.992
O60518	RANBP6	RAN binding protein 6	244.665	282.865	211.255
P46060	RANGAP1	Ran GTPase activating protein 1	363.631	421.709	318.122
P62834	RAP1A	RAP1A, member of RAS oncogene family	1063.05	1002.27	1179.51
P61224	RAP1B	RAP1B, member of RAS oncogene family	1376.71	1254.21	1414.6
P52306	RAP1GDS1	Rap1 GTPase-GDP dissociation stimulator 1	291.444	94.4733	340.758
P61225	RAP2B	RAP2B, member of RAS oncogene family	223.076	110.328	411.078
Q9Y3L5	RAP2C	RAP2C, member of RAS oncogene family	0	0	73.5897
P54136	RARS	arginyl-tRNA synthetase	35.014	47.2367	68.88
Q5U651	RASIP1	Ras interacting protein 1	0	47.2367	59.1541
P98179	RBM3	RNA binding motif (RNP1, RRM) protein 3	226.071	516.045	275.247
Q9Y5S9	RBM8A	RNA binding motif protein 8A	81.2076	63.1912	156.595
P09455	RBP1	retinol binding protein 1	79.3462	0	0
P18754	RCC1	regulator of chromosome condensation 1	0	0	78.2993
Q15293	RCN1	reticulocalbin 1	799.679	658.667	433.926
Q96D15	RCN3	reticulocalbin 3	158.745	235.628	260.107
Q8NBN7	RDH13	retinol dehydrogenase 13 (all-trans/9-cis)	35.014	47.2367	79.5017
P35241	RDX	radixin	1444.46	1033.46	1179.45
Q9Y3B8	REXO2	RNA exonuclease 2	767.333	799.929	472.197
Q969G6	RFK	riboflavin kinase	35.014	0	141.915
P61586	RHOA	ras homolog family member A	1496.51	1614.58	1547.7
P62745	RHOB	ras homolog family member B	332.393	566.711	652.522
P08134	RHOC	ras homolog family member C	1440.36	1582.21	1663.53
P84095	RHOG	ras homolog family member G	696.201	797.473	633.381
Q9NPQ8	RIC8A	RIC8 guanine nucleotide exchange factor A	0	94.4733	36.5177
P52758	RIDA	reactive intermediate imine deaminase A homolog	195.568	0	159.419
Q96DB5	RMDN1	regulator of microtubule dynamics 1	46.1936	0	49.3121
P13489	RNH1	ribonuclease/angiogenin inhibitor 1	1540.53	1595.14	1263.56
Q9H4A4	RNPEP	arginyl aminopeptidase	221.267	268.092	289.554
Q96AT9	RPE	ribulose-5-phosphate-3-epimerase	181.686	204.701	144.792
P27635	RPL10	ribosomal protein L10	529.222	706.12	476.954
P62906	RPL10A	ribosomal protein L10a	213.708	219.319	141.915
P62913	RPL11	ribosomal protein L11	1027.47	1081.36	1203.76
P30050	RPL12	ribosomal protein L12	1399.5	1267.55	1604.75
P26373	RPL13	ribosomal protein L13	742.205	580.048	259.83
P40429	RPL13A	ribosomal protein L13a	287.606	344.52	389.942
P50914	RPL14	ribosomal protein L14	581.739	751.256	606.012
P61313	RPL15	ribosomal protein L15	605.919	548.966	437.655
P18621	RPL17	ribosomal protein L17	609.704	769.111	882.461
Q07020	RPL18	ribosomal protein L18	561.481	579.383	593.888
Q02543	RPL18A	ribosomal protein L18a	771.622	627.701	747.181
P84098	RPL19	ribosomal protein L19	60.8051	78.064	101.147
P46778	RPL21	ribosomal protein L21	207.332	265.791	291.638
P35268	RPL22	ribosomal protein L22	978.461	1002.94	1235.47
P62829	RPL23	ribosomal protein L23	645.246	861.784	1321.7
P62750	RPL23A	ribosomal protein L23a	609.849	548.556	860.537
P83731	RPL24	ribosomal protein L24	935.796	500.755	893.23
P61254	RPL26	ribosomal protein L26	616.382	141.409	590.618
P61353	RPL27	ribosomal protein L27	780.478	532.247	946.642
P46776	RPL27A	ribosomal protein L27a	412.469	689.246	562.591
P46779	RPL28	ribosomal protein L28	282.731	78.064	436.876
P47914	RPL29	ribosomal protein L29	255.334	327.136	236.979
P39023	RPL3	ribosomal protein L3	121.61	0	277.503
P62888	RPL30	ribosomal protein L30	815.056	955.138	1231.54
P62899	RPL31	ribosomal protein L31	359.808	344.62	408.328
P62910	RPL32	ribosomal protein L32	488.968	312.927	641.965
P49207	RPL34	ribosomal protein L34	269.946	233.527	224.293
P42766	RPL35	ribosomal protein L35	244.884	485.775	317.759
P18077	RPL35A	ribosomal protein L35a	221.412	391.092	632.495
Q9Y3U8	RPL36	ribosomal protein L36	182.415	141.255	472.703
P83881	RPL36A	ribosomal protein L36a	201.009	78.064	268.031
P61513	RPL37A	ribosomal protein L37a	130.833	63.1912	348.311
P63173	RPL38	ribosomal protein L38	492.947	830.247	1190.27
Q92901	RPL3L	ribosomal protein L3 like	0	0	70.9577
P36578	RPL4	ribosomal protein L4	374.991	438.793	679.248
P46777	RPL5	ribosomal protein L5	514.043	690.476	380.982
Q02878	RPL6	ribosomal protein L6	795.88	1110.45	1055.25
P18124	RPL7	ribosomal protein L7	537.938	1080.04	783.121
P62424	RPL7A	ribosomal protein L7a	710.767	1533.66	729.078
P62917	RPL8	ribosomal protein L8	191.057	235.528	489.002
P32969	RPL9	ribosomal protein L9	503.435	596.774	601.588
P05388	RPLP0	ribosomal protein lateral stalk subunit P0	1209.61	1147.21	968.545
P05386	RPLP1	ribosomal protein lateral stalk subunit P1	288.54	265.791	359.262
P05387	RPLP2	ribosomal protein lateral stalk subunit P2	859.244	1190.67	1181.35
P04843	RPN1	ribophorin I	270.255	517.728	196.755
P04844	RPN2	ribophorin II	74.6871	267.992	153.355
Q9NQG5	RPRD1B	regulation of nuclear pre-mRNA domain containing 1B	35.014	0	49.3121
P46783	RPS10	ribosomal protein S10	819.937	1143.43	1349.87
P62280	RPS11	ribosomal protein S11	1433.83	1221.08	1765.25
P25398	RPS12	ribosomal protein S12	1037.93	1049.93	1006.39
P62277	RPS13	ribosomal protein S13	1536.85	1438.05	1265.97
P62263	RPS14	ribosomal protein S14	1476.34	1789.42	2089.73
P62841	RPS15	ribosomal protein S15	162.415	126.382	99.5289
P62244	RPS15A	ribosomal protein S15a	1107.8	660.165	1513.16
P62249	RPS16	ribosomal protein S16	1751.8	1580.68	1897.5
P08708	RPS17	ribosomal protein S17	621.61	627.802	1086.26
P62269	RPS18	ribosomal protein S18	1986.62	1692.22	1385.21
P39019	RPS19	ribosomal protein S19	1224.02	1219.38	1771.95
P15880	RPS2	ribosomal protein S2	674.566	767.775	766.313
P60866	RPS20	ribosomal protein S20	765.814	939.848	1189.55
P63220	RPS21	ribosomal protein S21	436.488	613.484	979.924
P62266	RPS23	ribosomal protein S23	393.73	391.092	455.136
P62847	RPS24	ribosomal protein S24	644.405	516.809	717.76
P62851	RPS25	ribosomal protein S25	577.08	751.256	661.46
P62854	RPS26, LOC101929876	ribosomal protein S26, 40S ribosomal protein S26	624.312	752.438	747.097
P42677	RPS27	ribosomal protein S27	202.818	578.564	635.339
P62979	RPS27A	ribosomal protein S27a	243.22	805.53	354.277
Q71UM5	RPS27L	ribosomal protein S27 like	121.61	470.755	322.98
P62857	RPS28	ribosomal protein S28	342.293	393.293	803.302
P62273	RPS29	ribosomal protein S29	188.206	265.891	344.586
P23396	RPS3	ribosomal protein S3	1971.08	1880.16	1491.76
P61247	RPS3A	ribosomal protein S3A	989.118	877.685	610.061
P62701	RPS4X	ribosomal protein S4, X-linked	1191.22	1409.62	870.749
P22090	RPS4Y1	ribosomal protein S4, Y-linked 1	0	0	144.984
P46782	RPS5	ribosomal protein S5	477.789	627.701	448.233
P62753	RPS6	ribosomal protein S6	563.034	1108.45	692.159
P62081	RPS7	ribosomal protein S7	1690.91	1644.54	1814.83
P62241	RPS8	ribosomal protein S8	1229.47	1614.69	1068.6
P46781	RPS9	ribosomal protein S9	1196.46	925.903	923.418
P08865	RPSA	ribosomal protein SA	1028.46	1050.74	1190.77
Q92600	RQCD1	RCD1 required for cell differentiation1 homolog (S. pombe)	0	0	70.9577
Q7L523	RRAGA	Ras related GTP binding A	35.014	0	70.9577
P10301	RRAS	related RAS viral (r-ras) oncogene homolog	874.093	922.464	700.613
P62070	RRAS2	related RAS viral (r-ras) oncogene homolog 2	626.755	235.883	358.134
Q9P2E9	RRBP1	ribosome binding protein 1	39.6731	47.2367	36.5177
P23921	RRM1	ribonucleotide reductase catalytic subunit M1	88.7705	219.109	141.915
P31350	RRM2	ribonucleotide reductase regulatory subunit M2	0	0	70.9577
Q15404	RSU1	Ras suppressor protein 1	799.901	813.372	571.284
Q9Y3I0	RTCB	RNA 2',3'-cyclic phosphate and 5'-OH ligase	46.1936	157.464	103.779
Q9NQC3	RTN4	reticulon 4	281.488	422.938	272.625
Q96T51	RUFY1	RUN and FYVE domain containing 1	81.2076	0	39.1497
Q9Y265	RUVBL1	RuvB like AAA ATPase 1	140.151	0	213.245
Q9Y230	RUVBL2	RuvB like AAA ATPase 2	223.076	171.772	242.233
P60903	S100A10	S100 calcium binding protein A10	961.599	1303.5	1612.97
P31949	S100A11	S100 calcium binding protein A11	1002.99	1219.6	1333.84
Q99584	S100A13	S100 calcium binding protein A13	578.501	691.193	916.457
Q96FQ6	S100A16	S100 calcium binding protein A16	667.123	581.02	1128.5
P06703	S100A6	S100 calcium binding protein A6	660.841	1284.17	1399.9
P06702	S100A9	S100 calcium binding protein A9	0	0	106.867
Q9UBE0	SAE1	SUMO1 activating enzyme subunit 1	35.014	47.1365	130.112
Q9Y3Z3	SAMHD1	SAM domain and HD domain 1	35.014	421.045	39.1497
Q9NR31	SAR1A	secretion associated Ras related GTPase 1A	825.798	1096.65	788.26
Q9Y6B6	SAR1B	secretion associated Ras related GTPase 1B	421.037	547.991	380.888
P49591	SARS	seryl-tRNA synthetase	398.752	549.365	474.746
Q9Y3A5	SBDS	SBDS ribosome assembly guanine nucleotide exchange factor	46.1936	63.1912	79.5017
Q9UIL1	SCOC	short coiled-coil protein	0	78.064	156.595
P22307	SCP2	sterol carrier protein 2	1330.24	1914.16	1668.42
Q9HB40	SCPEP1	serine carboxypeptidase 1	35.014	47.2367	0
Q12765	SCRN1	secernin 1	199.241	141.51	245.939
O00560	SDCBP	syndecan binding protein	211.896	77.3994	270.729
Q9HCN8	SDF2L1	stromal cell derived factor 2 like 1	0	94.2729	70.9577
Q9BRK5	SDF4	stromal cell derived factor 4	0	0	120.27
P31040	SDHA	succinate dehydrogenase complex flavoprotein subunit A	226.071	157.564	341.739
P21912	SDHB	succinate dehydrogenase complex iron sulfur subunit B	154.856	94.2729	308.676
O95810	SDPR	serum deprivation response	175.165	94.4733	414.223
P55735	SEC13	SEC13 homolog, nuclear pore and COPII coat complex component	517.515	234.964	307.917
O76054	SEC14L2	SEC14 like lipid binding 2	35.014	47.2367	0
O75396	SEC22B	SEC22 homolog B, vesicle trafficking protein (gene/pseudogene)	70.028	125.2	131.337
Q15436	SEC23A	Sec23 homolog A, COPII coat complex component	354.366	563.219	468.581
O95486	SEC24A	SEC24 homolog A, COPII coat complex component	79.3993	47.2367	196.947
P53992	SEC24C	SEC24 homolog C, COPII coat complex component	105.042	157.564	70.9577
O94855	SEC24D	SEC24 homolog D, COPII coat complex component	74.6871	94.3731	0
O94979	SEC31A	SEC31 homolog A, COPII coat complex component	626.433	566.084	562.047
O60613	SEP15	15 kDa selenoprotein	283.296	343.19	156.595
Q9NZV5	SEPN1	selenoprotein N, 1	95.8191	0	30.1896
Q9NVA2	SEPT11	septin 11	79.3462	47.1365	30.1896
Q15019	SEPT2	septin 2	256.373	611.23	674.488
Q16181	SEPT7	septin 7	44.3853	125.2	150.459
Q9UHD8	SEPT9	septin 9	206.747	47.2367	149.257
Q8NC51	SERBP1	SERPINE1 mRNA binding protein 1	39.6731	0	98.3038
P30740	SERPINB1	serpin peptidase inhibitor, clade B (ovalbumin), member 1	432.872	611.283	346.204
P05120	SERPINB2	serpin peptidase inhibitor, clade B (ovalbumin), member 2	0	0	60.3792
P35237	SERPINB6	serpin peptidase inhibitor, clade B (ovalbumin), member 6	1637.74	1378.85	1949.71
P50452	SERPINB8	serpin peptidase inhibitor, clade B (ovalbumin), member 8	468.417	642.364	512.225
P50453	SERPINB9	serpin peptidase inhibitor, clade B (ovalbumin), member 9	1491.49	1081.51	875.812
P05121	SERPINE1	serpin peptidase inhibitor, clade E (nexin, plasminogen activator inhibitor type 1), member 1	1151.4	2255.71	1137.56
P50454	SERPINH1	serpin peptidase inhibitor, clade H (heat shock protein 47), member 1, (collagen binding protein 1)	3145.77	2706.41	2996.81
O75830	SERPINI2	serpin peptidase inhibitor, clade I (pancpin), member 2	265.744	470.592	362.086
Q01105	SET	SET nuclear proto-oncogene	421.84	328.465	658.956
P31947	SFN	stratifin	187.406	202.6	338.555
Q9H9B4	SFXN1	sideroflexin 1	39.6731	219.009	340.068
Q9BWM7	SFXN3	sideroflexin 3	44.3853	77.3994	189.609
P51688	SGSH	N-sulfoglucosamine sulfohydrolase	235.241	47.1365	95.7999
O43765	SGTA	small glutamine rich tetratricopeptide repeat containing alpha	198.472	236.083	298.075
O75368	SH3BGRL	SH3 domain binding glutamate rich protein like	616.749	814.547	810.644
Q9UJC5	SH3BGRL2	SH3 domain binding glutamate rich protein like 2	79.3993	141.255	237.715
Q9H299	SH3BGRL3	SH3 domain binding glutamate rich protein like 3	286.147	502.037	877.68
Q99962	SH3GL2	SH3-domain GRB2-like 2	144.863	0	0
Q9Y371	SH3GLB1	SH3-domain GRB2 like endophilin B1	206.747	141.409	205.907
P29353	SHC1	SHC (Src homology 2 domain containing) transforming protein 1	0	0	101.147
P34897	SHMT2	serine hydroxymethyltransferase 2	640.006	720.118	539.868
P63208	SKP1	S-phase kinase-associated protein 1	315.423	47.1365	449.608
P53007	SLC25A1	solute carrier family 25 member 1	0	0	70.9577
O75746	SLC25A12	solute carrier family 25 member 12	143.676	234.964	186.785
Q6NUK1	SLC25A24	solute carrier family 25 member 24	277.505	235.728	236.097
Q00325	SLC25A3	solute carrier family 25 member 3	35.014	78.064	0
P12235	SLC25A4	solute carrier family 25 member 4	395.249	390.427	487.171
P05141	SLC25A5	solute carrier family 25 member 5	256.887	623.19	678.771
P12236	SLC25A6	solute carrier family 25 member 6	465.277	437.664	703.241
Q9GZT3	SLIRP	SRA stem-loop interacting RNA binding protein	287.457	502.037	643.883
Q9H2G2	SLK	STE20 like kinase	143.676	47.2367	70.9577
P52788	SMS	spermine synthase	62.4688	47.1365	30.1896
O00161	SNAP23	synaptosome associated protein 23kDa	364.652	266.81	353.523
O95721	SNAP29	synaptosome associated protein 29kDa	81.2076	94.3731	49.3121
O95295	SNAPIN	SNAP associated protein	39.6731	110.328	177.805
P37840	SNCA	synuclein alpha	790.973	987.856	1263.69
O76070	SNCG	synuclein gamma	46.1936	125.301	211.255
Q7KZF4	SND1	staphylococcal nuclease and tudor domain containing 1	218.364	565.228	398.039
P62314	SNRPD1	small nuclear ribonucleoprotein D1 polypeptide	223.023	281.846	452.804
P62316	SNRPD2	small nuclear ribonucleoprotein D2 polypeptide	35.014	78.064	199.771
P62318	SNRPD3	small nuclear ribonucleoprotein D3 polypeptide	183.35	282.865	236.097
P62304	SNRPE	small nuclear ribonucleoprotein polypeptide E	116.222	110.428	460.409
P62306	SNRPF	small nuclear ribonucleoprotein polypeptide F	81.2076	0	285.409
P62308	SNRPG	small nuclear ribonucleoprotein polypeptide G	35.014	0	309.687
Q9UMY4	SNX12	sorting nexin 12	206.801	157.664	345.468
O60749	SNX2	sorting nexin 2	35.014	47.1365	90.5688
O60493	SNX3	sorting nexin 3	862.039	470.027	552.997
O95219	SNX4	sorting nexin 4	0	0	75.6673
Q9UNH7	SNX6	sorting nexin 6	60.8051	94.2729	78.2993
P00441	SOD1	superoxide dismutase 1, soluble	1417.05	1343.05	1206.94
P04179	SOD2	superoxide dismutase 2, mitochondrial	961.624	3050.01	913.839
P09486	SPARC	secreted protein acidic and cysteine rich	216.555	141.409	323.799
P35270	SPR	sepiapterin reductase (7,8-dihydrobiopterin:NADP+ oxidoreductase)	783.299	627.075	515.05
Q8WW59	SPRYD4	SPRY domain containing 4	46.1936	0	64.6296
Q13813	SPTAN1	spectrin alpha, non-erythrocytic 1	316.835	234.964	386.239
Q01082	SPTBN1	spectrin beta, non-erythrocytic 1	92.3873	0	39.1497
Q9Y6N5	SQRDL	sulfide quinone reductase-like (yeast)	108.662	251.018	110.107
P30626	SRI	sorcin	988.819	658.056	1028.9
P19623	SRM	spermidine synthase	296.099	689.501	693.598
P37108	SRP14	signal recognition particle 14kDa	35.014	188.492	239.826
P09132	SRP19	signal recognition particle 19kDa	0	47.2367	70.9577
P61011	SRP54	signal recognition particle 54kDa	0	0	141.915
O76094	SRP72	signal recognition particle 72kDa	0	125.2	110.107
P49458	SRP9	signal recognition particle 9kDa	81.2076	173.619	285.409
Q9BYN0	SRXN1	sulfiredoxin 1	0	0	70.9577
Q04837	SSBP1	single-stranded DNA binding protein 1, mitochondrial	889.503	641.546	1030.51
P43307	SSR1	signal sequence receptor, alpha	88.7705	78.064	79.5017
P51571	SSR4	signal sequence receptor, delta	514.519	627.237	671.641
P50502	ST13	suppression of tumorigenicity 13 (colon carcinoma) (Hsp70 interacting protein)	489.954	533.366	476.666
Q9NY15	STAB1	stabilin 1	74.6871	94.2729	150.459
Q96DR4	STARD4	StAR related lipid transfer domain containing 4	0	110.328	0
P42224	STAT1	signal transducer and activator of transcription 1	0	235.728	0
P40763	STAT3	signal transducer and activator of transcription 3 (acute-phase response factor)	79.3993	187.827	233.273
P31948	STIP1	stress induced phosphoprotein 1	892.251	706.22	457.543
Q9Y6E0	STK24	serine/threonine kinase 24	132.06	110.328	110.107
O00506	STK25	serine/threonine kinase 25	0	0	141.915
P16949	STMN1	stathmin 1	1665.99	1471.12	1518.62
Q93045	STMN2	stathmin 2	0	94.4733	135.142
P27105	STOM	stomatin	353.275	797.674	220.215
Q9UJZ1	STOML2	stomatin like 2	426.351	750.691	417.162
Q9Y3F4	STRAP	serine/threonine kinase receptor associated protein	330.479	296.973	388.717
Q86Y82	STX12	syntaxin 12	44.3853	250.401	108.466
P53999	SUB1	SUB1 homolog, transcriptional regulator	106.854	77.3994	347.823
Q9P2R7	SUCLA2	succinate-CoA ligase, ADP-forming, beta subunit	175.218	78.064	130.112
P53597	SUCLG1	succinate-CoA ligase, alpha subunit	169.978	0	49.3121
Q96I99	SUCLG2	succinate-CoA ligase, GDP-forming, beta subunit	120.881	78.064	110.107
Q9Y2Z0	SUGT1	SGT1 homolog, MIS12 kinetochore complex assembly cochaperone	221.267	0	110.107
O43704	SULT1B1	sulfotransferase family 1B member 1	284.866	330.156	236.735
P49888	SULT1E1	sulfotransferase family 1E member 1	0	63.1912	117.446
Q8NBJ7	SUMF2	sulfatase modifying factor 2	160.607	188.746	168.845
P51687	SUOX	sulfite oxidase	81.2076	0	39.1497
O15260	SURF4	surfeit 4	74.6871	47.1365	64.6296
Q9UH65	SWAP70	SWAP switching B-cell complex 70kDa subunit	485.771	501.974	471.629
O60506	SYNCRIP	synaptotagmin binding, cytoplasmic RNA interacting protein	648.793	283.119	566.791
P57105	SYNJ2BP	synaptojanin 2 binding protein	0	47.2367	46.4878
Q01995	TAGLN	transgelin	2474.82	1318.63	2290.54
P37802	TAGLN2	transgelin 2	5790.91	4878.11	4887.56
P37837	TALDO1	transaldolase 1	1877.3	1943.24	2276.98
O15533	TAPBP	TAP binding protein (tapasin)	0	77.3994	110.107
Q13148	TARDBP	TAR DNA binding protein	242.857	94.3731	70.9577
P26639	TARS	threonyl-tRNA synthetase	277.871	124.636	228.759
O14907	TAX1BP3	Tax1 binding protein 3	120.881	157.564	159.419
O75347	TBCA	tubulin folding cofactor A	1046.65	1063.62	1163.45
Q99426	TBCB	tubulin folding cofactor B	198.472	327.236	160.301
Q15369	TCEB1	transcription elongation factor B subunit 1	305.322	281.181	352.562
Q15370	TCEB2	transcription elongation factor B subunit 2	173.595	219.009	79.5017
P17987	TCP1	t-complex 1	863.138	1001.96	1596.12
Q92734	TFG	TRK-fused gene	35.014	0	70.9577
O43294	TGFB1I1	transforming growth factor beta 1 induced transcript 1	46.1936	47.2367	0
P21980	TGM2	transglutaminase 2	2160.41	1708.23	1881.56
P07996	THBS1	thrombospondin 1	4031.41	4923.39	2359.21
Q9NQ88	TIGAR	TP53 induced glycolysis regulatory phosphatase	869	548.91	325.441
Q9Y5L4	TIMM13	translocase of inner mitochondrial membrane 13	127.401	110.428	236.097
Q3ZCQ8	TIMM50	translocase of inner mitochondrial membrane 50	44.3853	0	59.1541
Q9Y5J7	TIMM9	translocase of inner mitochondrial membrane 9	46.1936	0	205.907
P01033	TIMP1	TIMP metallopeptidase inhibitor 1	35.014	0	49.3121
P16035	TIMP2	TIMP metallopeptidase inhibitor 2	120.881	0	0
Q3LXA3	TKFC	triokinase and FMN cyclase	114.36	0	0
P29401	TKT	transketolase	2548.38	2475.23	2724.47
Q9Y490	TLN1	talin 1	7497.63	9379.04	5779.32
P49755	TMED10	transmembrane p24 trafficking protein 10	154.086	249.837	117.446
Q15363	TMED2	transmembrane p24 trafficking protein 2	79.3993	126.382	174.737
Q9BVK6	TMED9	transmembrane p24 trafficking protein 9	488.82	533.783	509.702
Q9BVC6	TMEM109	transmembrane protein 109	332.925	265.791	276.128
Q9H061	TMEM126A	transmembrane protein 126A	62.4688	63.1912	70.9577
Q9NYL9	TMOD3	tropomodulin 3	251.569	78.064	165.139
P63313	TMSB10	thymosin beta 10	81.2076	110.428	196.947
P62328	TMSB4X	thymosin beta 4, X-linked	35.014	172.437	195.745
Q03169	TNFAIP2	TNF alpha induced protein 2	0	171.672	0
Q5GJ75	TNFAIP8L3	TNF alpha induced protein 8 like 3	0	0	70.9577
Q9C0C2	TNKS1BP1	tankyrase 1 binding protein 1	189.87	77.3994	267.908
Q92973	TNPO1	transportin 1	308.374	94.4733	352.562
O14787	TNPO2	transportin 2	88.7705	0	30.1896
Q9H0E2	TOLLIP	toll interacting protein	154.086	266.045	160.301
O60784	TOM1	target of myb1 membrane trafficking protein	74.6871	94.3731	120.27
Q6ZVM7	TOM1L2	target of myb1 like 2 membrane trafficking protein	79.3462	110.428	120.27
Q15388	TOMM20	translocase of outer mitochondrial membrane 20	123.274	0	196.947
Q9NS69	TOMM22	translocase of outer mitochondrial membrane 22	356.376	234.964	389.06
Q15785	TOMM34	translocase of outer mitochondrial membrane 34	35.014	0	49.3121
O96008	TOMM40	translocase of outer mitochondrial membrane 40	95.8191	171.672	244.641
O94826	TOMM70	translocase of outer mitochondrial membrane 70	167.074	94.3731	110.107
O14656	TOR1A	torsin family 1 member A	79.3993	110.428	246.259
Q53FA7	TP53I3	tumor protein p53 inducible protein 3	339.446	187.827	464.096
O43399	TPD52L2	tumor protein D52-like 2	692.646	626.31	476.22
P60174	TPI1	triosephosphate isomerase 1	4705.07	4602.62	4004.31
P09493	TPM1	tropomyosin 1 (alpha)	1267.3	1486.71	1343.37
P07951	TPM2	tropomyosin 2 (beta)	1679.62	1722.24	1813.48
P06753	TPM3	tropomyosin 3	2305.84	2316.03	2506.91
P67936	TPM4	tropomyosin 4	3210.42	3021.39	3031.91
O14773	TPP1	tripeptidyl peptidase I	603.325	219.574	565.66
Q9Y3C4	TPRKB	TP53RK binding protein	39.6731	47.1365	120.27
P13693	TPT1	tumor protein, translationally-controlled 1	1600.51	1019.25	994.73
Q12931	TRAP1	TNF receptor-associated protein 1	367.939	407.501	329.691
Q9UL33	TRAPPC2L	trafficking protein particle complex 2-like	70.028	0	70.9577
O43617	TRAPPC3	trafficking protein particle complex 3	766.325	672.527	765.483
Q15642	TRIP10	thyroid hormone receptor interactor 10	179.824	0	30.1896
Q9UI30	TRMT112	tRNA methyltransferase 11-2 homolog (S. cerevisiae)	458.898	376.319	687.475
P10155	TROVE2	TROVE domain family member 2	109.701	47.2367	59.1541
Q15631	TSN	translin	79.3993	0	46.4878
Q99598	TSNAX	translin-associated factor X	81.2076	157.564	70.9577
Q16762	TST	thiosulfate sulfurtransferase	62.4688	188.392	70.9577
Q13630	TSTA3	tissue specific transplantation antigen P35B	92.3873	0	110.107
Q8NFU3	TSTD1	thiosulfate sulfurtransferase (rhodanese)-like domain containing 1	0	0	95.7999
Q8N5M4	TTC9C	tetratricopeptide repeat domain 9C	92.3873	77.3994	30.1896
Q9C0H2	TTYH3	tweety family member 3	35.014	63.1912	30.1896
Q71U36	TUBA1A	tubulin alpha 1a	5213.93	4167.52	5019.75
P68363	TUBA1B	tubulin alpha 1b	1818.98	4230.71	4973.26
Q9BQE3	TUBA1C	tubulin alpha 1c	4718.06	3808.02	4615.77
Q6PEY2	TUBA3E	tubulin alpha 3e	1099.21	2600.18	2932.53
P68366	TUBA4A	tubulin alpha 4a	3437.32	2382.29	3262.09
P07437	TUBB	tubulin beta class I	7363.83	5749.64	6659.41
Q9H4B7	TUBB1	tubulin beta 1 class VI	652.954	392.011	672.514
Q13885	TUBB2A	tubulin beta 2A class IIa	5820.12	4870.05	5474.94
Q9BVA1	TUBB2B	tubulin beta 2B class IIb	5585.86	4634.42	5249
Q13509	TUBB3	tubulin beta 3 class III	5013.62	3853.83	4296.38
P04350	TUBB4A	tubulin beta 4A class IVa	5445.02	3976.51	4734.69
P68371	TUBB4B	tubulin beta 4B class IVb	6717.96	5295.35	5995.15
Q9BUF5	TUBB6	tubulin beta 6 class V	4828.08	3726.36	3846.77
Q3ZCM7	TUBB8	tubulin beta 8 class VIII	0	0	73.0353
P49411	TUFM	Tu translation elongation factor, mitochondrial	1677.42	1813.53	1410.17
O75896	TUSC2	tumor suppressor candidate 2	0	0	120.27
Q12792	TWF1	twinfilin actin binding protein 1	218.364	219.009	186.785
Q6IBS0	TWF2	twinfilin actin binding protein 2	624.789	218.909	641.474
P10599	TXN	thioredoxin	629.646	799.674	883.028
O95881	TXNDC12	thioredoxin domain containing 12 (endoplasmic reticulum)	630.833	547.226	677.101
Q9BRA2	TXNDC17	thioredoxin domain containing 17	707.328	891.947	944.015
Q8NBS9	TXNDC5	thioredoxin domain containing 5 (endoplasmic reticulum)	2486.5	2334.8	2484.86
O43396	TXNL1	thioredoxin like 1	260.94	362.365	439.627
Q16881	TXNRD1	thioredoxin reductase 1	1215.1	1065.76	1114.91
P04818	TYMS	thymidylate synthetase	44.3853	0	95.7999
Q16222	UAP1	UDP-N-acetylglucosamine pyrophosphorylase 1	340.287	343.445	474.694
Q3KQV9	UAP1L1	UDP-N-acetylglucosamine pyrophosphorylase 1 like 1	0	0	70.9577
P22314	UBA1	ubiquitin like modifier activating enzyme 1	2816.83	2946.55	2675.83
Q9UBT2	UBA2	ubiquitin like modifier activating enzyme 2	249.324	297.073	245.939
Q8TBC4	UBA3	ubiquitin like modifier activating enzyme 3	95.8191	94.2729	39.1497
P62987	UBA52	ubiquitin A-52 residue ribosomal protein fusion product 1	243.22	695.103	2354.59
A0AVT1	UBA6	ubiquitin like modifier activating enzyme 6	178.69	171.772	0
P41226	UBA7	ubiquitin like modifier activating enzyme 7	35.014	0	181.065
P51668	UBE2D1	ubiquitin conjugating enzyme E2D 1	216.7	124.536	101.147
P62837	UBE2D2	ubiquitin conjugating enzyme E2D 2	465.513	422.691	458.184
P62256	UBE2H	ubiquitin conjugating enzyme E2H	0	0	149.257
P63279	UBE2I	ubiquitin conjugating enzyme E2I	451.1	485.982	197.833
P61086	UBE2K	ubiquitin conjugating enzyme E2K	856.759	737.248	580.34
P68036	UBE2L3	ubiquitin conjugating enzyme E2L 3	1219.81	1033.31	836.54
O14933	UBE2L6	ubiquitin conjugating enzyme E2L 6	462.571	1249.96	149.257
P61081	UBE2M	ubiquitin conjugating enzyme E2M	1022.75	815.466	1231.54
P61088	UBE2N	ubiquitin conjugating enzyme E2N	1204.55	1567.66	1792.61
Q9C0C9	UBE2O	ubiquitin conjugating enzyme E2O	35.014	47.2367	0
Q13404	UBE2V1, TMEM189-UBE2V1	ubiquitin conjugating enzyme E2 variant 1, TMEM189-UBE2V1 readthrough	1451.56	1158.09	1262.27
Q15819	UBE2V2	ubiquitin conjugating enzyme E2 variant 2	1311.4	830.192	902.065
Q9BZL1	UBL5	ubiquitin like 5	92.3873	0	140.297
Q9UMX0	UBQLN1	ubiquilin 1	123.731	141.51	39.1497
Q04323	UBXN1	UBX domain protein 1	149.374	171.772	215.089
P09936	UCHL1	ubiquitin C-terminal hydrolase L1	1412.85	1743.62	1747.97
P15374	UCHL3	ubiquitin C-terminal hydrolase L3	665.212	613.121	839.608
Q9Y5K5	UCHL5	ubiquitin C-terminal hydrolase L5	79.3993	0	0
Q9BZX2	UCK2	uridine-cytidine kinase 2	0	0	105.398
Q9Y3C8	UFC1	ubiquitin-fold modifier conjugating enzyme 1	341.201	188.846	199.058
Q92890	UFD1L	ubiquitin fusion degradation 1 like (yeast)	237.102	94.2729	156.595
P61960	UFM1	ubiquitin-fold modifier 1	162.415	47.2367	272.422
O60701	UGDH	UDP-glucose 6-dehydrogenase	88.7705	346.11	842.495
Q9NYU2	UGGT1	UDP-glucose glycoprotein glucosyltransferase 1	600.735	908.256	705.732
Q16851	UGP2	UDP-glucose pyrophosphorylase 2	423.887	236.083	166.758
O75310	UGT2B11	UDP glucuronosyltransferase family 2 member B11	74.6871	47.2367	130.24
Q9H3U1	UNC45A	unc-45 myosin chaperone A	79.3993	0	202.295
P14927	UQCRB	ubiquinol-cytochrome c reductase binding protein	276.829	298.92	327.082
P31930	UQCRC1	ubiquinol-cytochrome c reductase core protein I	413.696	628.921	284.844
P22695	UQCRC2	ubiquinol-cytochrome c reductase core protein II	365.747	391.092	447.351
P47985	UQCRFS1	ubiquinol-cytochrome c reductase, Rieske iron-sulfur polypeptide 1	385.639	345.391	475.881
O14949	UQCRQ	ubiquinol-cytochrome c reductase complex III subunit VII	46.1936	0	70.9577
P06132	UROD	uroporphyrinogen decarboxylase	209.651	438.328	358.87
Q96IX5	USMG5	up-regulated during skeletal muscle growth 5 homolog (mouse)	0	0	70.9577
P54578	USP14	ubiquitin specific peptidase 14	336.397	282.2	305.852
P45974	USP5	ubiquitin specific peptidase 5 (isopeptidase T)	580.293	424.375	347.086
P63027	VAMP2	vesicle associated membrane protein 2	473.553	468.491	279.369
Q15836	VAMP3	vesicle associated membrane protein 3	249.875	561.845	389.476
O95183	VAMP5	vesicle associated membrane protein 5	127.401	63.1912	0
P26640	VARS	valyl-tRNA synthetase	44.3853	0	30.1896
Q99536	VAT1	vesicle amine transport 1	1436.28	1609.19	1678.28
P61758	VBP1	von Hippel-Lindau binding protein 1	569.372	659.238	383.713
P19320	VCAM1	vascular cell adhesion molecule 1	0	329.955	0
P18206	VCL	vinculin	5714.26	3526.75	3939.85
P55072	VCP	valosin containing protein	5644.91	6034.87	4581.07
P21796	VDAC1	voltage dependent anion channel 1	1294.24	1788.98	1944.3
P45880	VDAC2	voltage dependent anion channel 2	737.523	862.502	1021.71
Q9Y277	VDAC3	voltage dependent anion channel 3	476.602	423.455	550.47
P08670	VIM	vimentin	3853.71	2995.34	4260.03
Q9BRG1	VPS25	vacuolar protein sorting 25 homolog (S. cerevisiae)	377.307	124.536	574.963
Q9UK41	VPS28	VPS28, ESCRT-I subunit	0	47.2367	78.2993
Q9UBQ0	VPS29	VPS29, retromer complex component	670.361	735.718	1140.24
Q96QK1	VPS35	VPS35, retromer complex component	586.303	595.428	485.368
O75351	VPS4B	vacuolar protein sorting 4 homolog B (S. cerevisiae)	46.1936	0	141.915
P04275	VWF	von Willebrand factor	2806.89	627.593	2484.93
P23381	WARS	tryptophanyl-tRNA synthetase	1245.95	1631.19	867.396
Q92558	WASF1	WAS protein family member 1	0	125.301	0
O75083	WDR1	WD repeat domain 1	1452.84	1565.25	1389.87
Q9GZS3	WDR61	WD repeat domain 61	44.3853	47.1365	70.9577
Q8TCV5	WFDC5	WAP four-disulfide core domain 5	135.492	125.2	103.779
Q9NQW7	XPNPEP1	X-prolyl aminopeptidase (aminopeptidase P) 1, soluble	154.086	157.564	69.3393
P13010	XRCC5	X-ray repair complementing defective repair in Chinese hamster cells 5	491.575	500.29	674.904
P12956	XRCC6	X-ray repair complementing defective repair in Chinese hamster cells 6	396.63	283.22	618.251
O75191	XYLB	xylulokinase homolog (H. influenzae)	0	0	70.9577
P54577	YARS	tyrosyl-tRNA synthetase	46.1936	141.51	80.9278
P67809	YBX1	Y-box binding protein 1	497.517	47.1365	297.732
P31946	YWHAB	tyrosine 3-monooxygenase/tryptophan 5-monooxygenase activation protein beta	1761.6	1847.65	1404.41
P62258	YWHAE	tyrosine 3-monooxygenase/tryptophan 5-monooxygenase activation protein epsilon	3420.8	2995.89	2709.54
P61981	YWHAG	tyrosine 3-monooxygenase/tryptophan 5-monooxygenase activation protein gamma	1844.93	1926.48	1688.3
Q04917	YWHAH	tyrosine 3-monooxygenase/tryptophan 5-monooxygenase activation protein eta	1656.5	1207.33	1547.53
P27348	YWHAQ	tyrosine 3-monooxygenase/tryptophan 5-monooxygenase activation protein theta	2399.91	1660.18	1601.92
P63104	YWHAZ	tyrosine 3-monooxygenase/tryptophan 5-monooxygenase activation protein zeta	3205.09	2992.05	2421.76
Q15942	ZYX	zyxin	1088.79	485.719	481.055

## Sheet: NUC
UNIPROT	SYMBOL	GENENAME	UNTR	IL1B	VEGF
O00231	PSMD11	proteasome 26S subunit, non-ATPase 11	191.327	286.287	190.985
O00571	DDX3X	DEAD-box helicase 3, X-linked	3599.67	3035.7	2519.67
O00629	KPNA4	karyopherin subunit alpha 4	258.02	482.65	296.973
O14818	PSMA7	proteasome subunit alpha 7	788.713	1576.74	687.09
O15247	CLIC2	chloride intracellular channel 2	63.7755	272.357	246.43
O43242	PSMD3	proteasome 26S subunit, non-ATPase 3	63.7755	190.858	63.6618
O43707	ACTN4	actinin alpha 4	8907.52	5655.48	6197.41
O60506	SYNCRIP	synaptotagmin binding, cytoplasmic RNA interacting protein	3780.99	3627.71	3501.73
O60884	DNAJA2	DnaJ heat shock protein family (Hsp40) member A2	63.7755	95.429	249.674
O75390	CS	citrate synthase	407.273	970.804	699.933
O75489	NDUFS3	NADH:ubiquinone oxidoreductase core subunit S3	2118.09	2160.33	1943.55
O96008	TOMM40	translocase of outer mitochondrial membrane 40	321.795	176.929	326.179
P00338	LDHA	lactate dehydrogenase A	127.551	210.292	0
P04075	ALDOA	aldolase, fructose-bisphosphate A	2089.66	2954.2	2612.54
P04083	ANXA1	annexin A1	0	583.584	169.649
P04406	GAPDH	glyceraldehyde-3-phosphate dehydrogenase	2649.27	2251.99	3333.46
P04792	HSPB1	heat shock protein family B (small) member 1	1189.43	712.376	791.347
P04899	GNAI2	G protein subunit alpha i2	776.976	990.239	479.741
P04908	HIST1H2AE, HIST1H2AB	histone cluster 1, H2ae, histone cluster 1, H2ab	2168.58	2064.9	1987.38
P05141	SLC25A5	solute carrier family 25 member 5	784.91	858.861	543.403
P05388	RPLP0	ribosomal protein lateral stalk subunit P0	4212.41	4837.51	2925.88
P05455	SSB	Sjogren syndrome antigen B	0	176.929	63.6618
P06576	ATP5B	ATP synthase, H+ transporting, mitochondrial F1 complex, beta polypeptide	1800.42	229.727	1007.74
P06702	S100A9	S100 calcium binding protein A9	119.617	114.863	0
P06703	S100A6	S100 calcium binding protein A6	0	344.59	0
P06733	ENO1	enolase 1, (alpha)	63.7755	229.727	0
P07355	ANXA2	annexin A2	7586.62	6620.78	6725.47
P07437	TUBB	tubulin beta class I	2206.88	1797.2	1961.22
P07737	PFN1	profilin 1	127.551	616.947	220.191
P07741	APRT	adenine phosphoribosyltransferase	74.6269	114.863	156.53
P07858	CTSB	cathepsin B	0	95.429	186.012
P07900	HSP90AA1	heat shock protein 90kDa alpha family class A member 1	1339.9	869.871	917.434
P07910	HNRNPC	heterogeneous nuclear ribonucleoprotein C (C1/C2)	2808.53	1099.6	3645.13
P08134	RHOC	ras homolog family member C	0	114.863	92.8678
P08238	HSP90AB1	heat shock protein 90kDa alpha family class B member 1	1329.04	1046.8	1071
P08574	CYC1	cytochrome c1	223.881	0	310.092
P08758	ANXA5	annexin A5	265.953	502.084	217.224
P09211	GSTP1	glutathione S-transferase pi 1	74.6269	344.59	63.6618
P09382	LGALS1	lectin, galactoside-binding, soluble, 1	1311.8	1391.39	1195.76
P09429	HMGB1	high mobility group box 1	471.049	611.442	638.554
P09622	DLD	dihydrolipoamide dehydrogenase	223.881	0	511.914
P09651	HNRNPA1	heterogeneous nuclear ribonucleoprotein A1	6542.48	4628.12	3636.92
P10599	TXN	thioredoxin	239.234	325.156	0
P10619	CTSA	cathepsin A	202.178	0	127.324
P10809	HSPD1	heat shock protein family D (Hsp60) member 1	883.829	1430.26	790.517
P11021	HSPA5	heat shock protein family A (Hsp70) member 5	4257.03	4282.63	5720
P11142	HSPA8	heat shock protein family A (Hsp70) member 8	4175.15	3623.05	5621.95
P11940	PABPC1	poly(A) binding protein, cytoplasmic 1	3425.92	3355.35	3471.35
P12236	SLC25A6	solute carrier family 25 member 6	63.7755	763.432	386.874
P12956	XRCC6	X-ray repair complementing defective repair in Chinese hamster cells 6	3959.58	3762.01	3159.68
P13639	EEF2	eukaryotic translation elongation factor 2	2694.98	2647.64	2354.45
P13693	TPT1	tumor protein, translationally-controlled 1	213.029	286.287	323.212
P14317	HCLS1	hematopoietic cell-specific Lyn substrate 1	0	0	127.324
P14618	PKM	pyruvate kinase, muscle	1375.06	325.156	2992.99
P14625	HSP90B1	heat shock protein 90kDa beta family member 1	127.551	325.156	326.179
P15311	EZR	ezrin	960.041	998.663	920.677
P15531	NME1	NME/NM23 nucleoside diphosphate kinase 1	298.507	272.357	294.006
P15880	RPS2	ribosomal protein S2	2083.95	2443.69	1710.51
P17931	LGALS3	lectin, galactoside-binding, soluble, 3	223.881	0	76.7813
P17980	PSMC3	proteasome 26S subunit, ATPase 3	255.102	496.579	254.647
P17987	TCP1	t-complex 1	2082.94	1773.95	2245.83
P18124	RPL7	ribosomal protein L7	1795.29	4349.35	1599.55
P18621	RPL17	ribosomal protein L17	1907.48	2954.2	1972.75
P19338	NCL	nucleolin	4706.01	4908	3470.46
P20618	PSMB1	proteasome subunit beta 1	1083.09	1534.11	1212.47
P21333	FLNA	filamin A	16468.7	4142.55	11791.3
P21796	VDAC1	voltage dependent anion channel 1	3059.34	3327.49	2472.1
P22626	HNRNPA2B1	heterogeneous nuclear ribonucleoprotein A2/B1	4930.42	4633.62	6056.25
P23284	PPIB	peptidylprolyl isomerase B	4560.04	4837.51	2819.06
P23396	RPS3	ribosomal protein S3	5632.94	5353.52	3294.66
P23528	CFL1	cofilin 1	1970.05	3007	1683.72
P24539	ATP5F1	ATP synthase, H+ transporting, mitochondrial Fo complex subunit B1	74.6269	114.863	92.8678
P25705	ATP5A1	ATP synthase, H+ transporting, mitochondrial F1 complex, alpha subunit 1, cardiac muscle	631.154	0	585.729
P25786	PSMA1	proteasome subunit alpha 1	339.367	291.792	403.236
P25787	PSMA2	proteasome subunit alpha 2	522.76	1405.32	453.502
P25788	PSMA3	proteasome subunit alpha 3	265.953	831.002	512.467
P25789	PSMA4	proteasome subunit alpha 4	466.918	883.8	559.766
P26038	MSN	moesin	2581.04	3164.49	1604.8
P26583	HMGB2	high mobility group box 2	255.102	95.429	140.443
P26641	EEF1G	eukaryotic translation elongation factor 1 gamma	3074	3537.79	3157.46
P27695	APEX1	apurinic/apyrimidinic endodeoxyribonuclease 1	890.758	1080.16	593.945
P27797	CALR	calreticulin	127.551	176.929	140.443
P28062	PSMB8	proteasome subunit beta 8	191.327	0	92.8678
P28066	PSMA5	proteasome subunit alpha 5	541.545	516.013	512.467
P29692	EEF1D	eukaryotic translation elongation factor 1 delta	1999.84	1644.31	2237.06
P30044	PRDX5	peroxiredoxin 5	0	114.863	63.6618
P30101	PDIA3	protein disulfide isomerase family A member 3	531.907	793.876	185.736
P30153	PPP2R1A	protein phosphatase 2 regulatory subunit A, alpha	481.9	578.079	342.265
P31943	HNRNPH1	heterogeneous nuclear ribonucleoprotein H1 (H)	1338.68	774.442	2046.07
P31946	YWHAB	tyrosine 3-monooxygenase/tryptophan 5-monooxygenase activation protein beta	682.865	578.079	543.68
P31948	STIP1	stress induced phosphoprotein 1	127.551	272.357	310.092
P31949	S100A11	S100 calcium binding protein A11	74.6269	210.292	92.8678
P35232	PHB	prohibitin	4286.83	3173.76	3263.45
P35268	RPL22	ribosomal protein L22	2039.33	2825.41	1573.03
P35579	MYH9	myosin, heavy chain 9, non-muscle	4150.69	3950.28	4012.75
P36957	DLST	dihydrolipoamide S-succinyltransferase (E2 component of 2-oxo-glutarate complex)	276.805	0	386.874
P36969	GPX4	glutathione peroxidase 4	63.7755	190.858	63.6618
P38646	HSPA9	heat shock protein family A (Hsp70) member 9	268.871	0	169.649
P39019	RPS19	ribosomal protein S19	2203.94	3226.56	2236.78
P39687	ANP32A	acidic nuclear phosphoprotein 32 family member A	149.254	0	92.8678
P40926	MDH2	malate dehydrogenase 2	2345.58	1410.82	1608.87
P42704	LRPPRC	leucine rich pentatricopeptide repeat containing	332.646	482.65	466.622
P43686	PSMC4	proteasome 26S subunit, ATPase 4	857.996	597.513	563.009
P45880	VDAC2	voltage dependent anion channel 2	2294.92	1630.38	1199
P46781	RPS9	ribosomal protein S9	2375.1	3894.56	3014.05
P48047	ATP5O	ATP synthase, H+ transporting, mitochondrial F1 complex, O subunit	676.144	229.727	601.815
P48643	CCT5	chaperonin containing TCP1 subunit 5	1255.96	889.305	838.369
P49720	PSMB3	proteasome subunit beta 3	870.061	1208.96	827.256
P49721	PSMB2	proteasome subunit beta 2	724.938	482.65	588.972
P50990	CCT8	chaperonin containing TCP1 subunit 8	2422.31	1482.16	1179.67
P50991	CCT4	chaperonin containing TCP1 subunit 4	1266.81	1257.09	1301.75
P52209	PGD	phosphogluconate dehydrogenase	0	344.59	0
P52597	HNRNPF	heterogeneous nuclear ribonucleoprotein F	734.576	889.305	1181.19
P53396	ACLY	ATP citrate lyase	1524.83	367.786	1287.94
P53582	METAP1	methionyl aminopeptidase 1	63.7755	305.721	204.105
P53999	SUB1	SUB1 homolog, transcriptional regulator	628.236	1161.66	1246.58
P54577	YARS	tyrosyl-tRNA synthetase	694.929	1018.1	448.252
P55072	VCP	valosin containing protein	5335.99	3397.98	3955.23
P55209	NAP1L1	nucleosome assembly protein 1 like 1	202.178	210.292	0
P55735	SEC13	SEC13 homolog, nuclear pore and COPII coat complex component	138.402	0	140.443
P55795	HNRNPH2	heterogeneous nuclear ribonucleoprotein H2 (H')	614.959	387.221	1117.53
P56134	ATP5J2	ATP synthase, H+ transporting, mitochondrial Fo complex subunit F2	0	305.721	76.7813
P56537	EIF6	eukaryotic translation initiation factor 6	1136.5	922.669	390.117
P60174	TPI1	triosephosphate isomerase 1	0	229.727	0
P60709	ACTB	actin, beta	5809.42	6560.46	8941.86
P60900	PSMA6	proteasome subunit alpha 6	720.807	2045.46	708.426
P61006	RAB8A	RAB8A, member RAS oncogene family	471.049	659.578	402.96
P61247	RPS3A	ribosomal protein S3A	1566.9	3117.2	1850.4
P61289	PSME3	proteasome activator subunit 3	446.429	381.716	644.764
P61353	RPL27	ribosomal protein L27	1170.48	2648.48	1463.8
P61978	HNRNPK	heterogeneous nuclear ribonucleoprotein K	3456.25	2825.41	4079.3
P62081	RPS7	ribosomal protein S7	2638.26	4172.42	2219.18
P62136	PPP1CA	protein phosphatase 1 catalytic subunit alpha	3241.52	3102.43	2304.46
P62140	PPP1CB	protein phosphatase 1 catalytic subunit beta	2949.36	2734.64	1667.91
P62158	CALM1, CALM2, CALM3	calmodulin 1 (phosphorylase kinase, delta), calmodulin 2 (phosphorylase kinase, delta), calmodulin 3 (phosphorylase kinase, delta)	202.178	305.721	326.179
P62195	PSMC5	proteasome 26S subunit, ATPase 5	392.291	807.805	445.633
P62241	RPS8	ribosomal protein S8	1952.47	3370.12	2238.51
P62263	RPS14	ribosomal protein S14	2693.77	3308.06	2814.36
P62266	RPS23	ribosomal protein S23	578.601	889.305	233.311
P62277	RPS13	ribosomal protein S13	1675.67	3355.35	2005.48
P62424	RPL7A	ribosomal protein L7a	1888.7	3178.42	2597.97
P62750	RPL23A	ribosomal protein L23a	1267.18	2508.68	1262.94
P62753	RPS6	ribosomal protein S6	1824.92	3403.49	1681.03
P62826	RAN	RAN, member RAS oncogene family	679.947	1458.12	699.933
P62851	RPS25	ribosomal protein S25	1838.36	1319.16	1899.21
P62854	RPS26, LOC101929876	ribosomal protein S26, 40S ribosomal protein S26	688.581	1046.8	885.945
P62888	RPL30	ribosomal protein L30	2554.15	2805.97	2008.44
P62913	RPL11	ribosomal protein L11	2948.15	2337.25	1881.12
P62917	RPL8	ribosomal protein L8	965.385	2165.83	1708.78
P62937	PPIA	peptidylprolyl isomerase A	806.285	1132.96	389.84
P63096	GNAI1	G protein subunit alpha i1	0	291.792	76.7813
P63104	YWHAZ	tyrosine 3-monooxygenase/tryptophan 5-monooxygenase activation protein zeta	684.078	1835.17	1106.41
P63241	EIF5A	eukaryotic translation initiation factor 5A	1298.03	1486.82	1309.96
P63244	RACK1	receptor for activated C kinase 1	4920.78	4732.81	4289.83
P63261	ACTG1	actin gamma 1	5809.42	6560.46	8941.86
P68104	EEF1A1	eukaryotic translation elongation factor 1 alpha 1	4093.8	4062.22	4123.15
P99999	CYCS	cytochrome c, somatic	63.7755	325.156	355.385
Q00688	FKBP3	FK506 binding protein 3	819.563	477.145	564.74
Q00839	HNRNPU	heterogeneous nuclear ribonucleoprotein U (scaffold attachment factor A)	2460.74	1773.1	1416.5
Q01105	SET	SET nuclear proto-oncogene	258.02	440.019	92.8678
Q01469	FABP5	fatty acid binding protein 5	1674.64	0	92.8678
Q02878	RPL6	ribosomal protein L6	1922.84	2887.47	2114.43
Q04837	SSBP1	single-stranded DNA binding protein 1, mitochondrial	739.92	1214.46	604.782
Q06323	PSME1	proteasome activator subunit 1	202.178	305.721	296.973
Q06830	PRDX1	peroxiredoxin 1	2210.28	2285.36	3338.77
Q07020	RPL18	ribosomal protein L18	1371.45	2432.68	1907.64
Q09666	AHNAK	AHNAK nucleoprotein	7699.67	1863.87	8130.39
Q12931	TRAP1	TNF receptor-associated protein 1	458.984	387.221	326.455
Q13162	PRDX4	peroxiredoxin 4	264.74	502.084	838.646
Q13310	PABPC4	poly(A) binding protein, cytoplasmic 4 (inducible form)	2093.96	1950.03	1932.21
Q13492	PICALM	phosphatidylinositol binding clathrin assembly protein	709.07	272.357	716.019
Q13765	NACA	nascent polypeptide-associated complex alpha subunit	1452.79	1998.17	999.872
Q14103	HNRNPD	heterogeneous nuclear ribonucleoprotein D	1689.11	3422.92	1915.3
Q14152	EIF3A	eukaryotic translation initiation factor 3 subunit A	1680.68	2408.59	1577.73
Q14764	MVP	major vault protein	2950.9	1792.54	2489.57
Q14974	KPNB1	karyopherin subunit beta 1	1422.78	774.442	1285.66
Q15019	SEPT2	septin 2	1384.89	1476.65	1342.69
Q15046	KARS	lysyl-tRNA synthetase	840.424	654.073	411.177
Q15185	PTGES3	prostaglandin E synthase 3	74.6269	0	63.6618
Q15365	PCBP1	poly(rC) binding protein 1	458.984	869.871	965.969
Q16836	HADH	hydroxyacyl-CoA dehydrogenase	0	0	169.649
Q7L9L4	MOB1B	MOB kinase activator 1B	63.7755	95.429	140.443
Q8N163	CCAR2	cell cycle and apoptosis regulator 2	138.402	176.929	406.203
Q92499	DDX1	DEAD/H-box helicase 1	2805.13	1624.88	2046.64
Q92688	ANP32B	acidic nuclear phosphoprotein 32 family member B	276.805	210.292	389.84
Q99436	PSMB7	proteasome subunit beta 7	0	190.858	63.6618
Q99623	PHB2	prohibitin 2	3507.47	2685.61	2057.47
Q99729	HNRNPAB	heterogeneous nuclear ribonucleoprotein A/B	1158.42	1290.46	1026.66
Q9BT78	COPS4	COP9 signalosome subunit 4	0	0	169.649
Q9BUF5	TUBB6	tubulin beta 6 class V	787.009	535.448	660.851
Q9BVC6	TMEM109	transmembrane protein 109	458.984	387.221	791.347
Q9H223	EHD4	EH domain containing 4	418.125	210.292	755.378
Q9NTK5	OLA1	Obg-like ATPase 1	63.7755	387.221	63.6618
Q9UJZ1	STOML2	stomatin like 2	810.416	712.376	1013.27
Q9UL46	PSME2	proteasome activator subunit 2	468.131	673.508	254.647
Q9UQ80	PA2G4	proliferation-associated 2G4	992.104	1156.16	721.546
Q9Y224	C14orf166	chromosome 14 open reading frame 166	2837.68	3637.88	2341.33
Q9Y277	VDAC3	voltage dependent anion channel 3	1329.37	1285.79	962.726
Q9Y383	LUC7L2	LUC7-like 2 pre-mRNA splicing factor	149.254	401.15	313.059
Q9Y696	CLIC4	chloride intracellular channel 4	1069.65	1963.96	1509.37
O75947	ATP5H	ATP synthase, H+ transporting, mitochondrial Fo complex subunit D	149.254	114.863	262.517
P01040	CSTA	cystatin A	239.234	0	0
P05198	EIF2S1	eukaryotic translation initiation factor 2 subunit alpha	2055.9	2075.06	964.733
P08865	RPSA	ribosomal protein SA	3159.68	4129.79	3574.09
P15153	RAC2	ras-related C3 botulinum toxin substrate 2 (rho family, small GTP binding protein Rac2)	0	0	246.43
P28072	PSMB6	proteasome subunit beta 6	328.516	692.942	453.779
P35244	RPA3	replication protein A3	202.178	387.221	296.973
P46783	RPS10	ribosomal protein S10	2032.61	3259.92	1370.66
P48556	PSMD8	proteasome 26S subunit, non-ATPase 8	265.953	692.942	233.311
P51665	PSMD7	proteasome 26S subunit, non-ATPase 7	63.7755	210.292	127.324
P61019	RAB2A	RAB2A, member RAS oncogene family	194.244	0	76.7813
P62269	RPS18	ribosomal protein S18	1641.53	4340.93	2791.57
P62805	HIST1H4I, HIST1H4A, HIST1H4D, HIST1H4F, HIST1H4K, HIST1H4J, HIST1H4C, HIST1H4H, HIST1H4B, HIST1H4E, HIST1H4L, HIST2H4A, HIST4H4, HIST2H4B	histone cluster 1, H4i, histone cluster 1, H4a, histone cluster 1, H4d, histone cluster 1, H4f, histone cluster 1, H4k, histone cluster 1, H4j, histone cluster 1, H4c, histone cluster 1, H4h, histone cluster 1, H4b, histone cluster 1, H4e, histone cluster 1, H4l, histone cluster 2, H4a, histone cluster 4, H4, histone cluster 2, H4b	4799.07	4306.72	4128.05
P62829	RPL23	ribosomal protein L23	1964.7	1868.53	1872.7
P62837	UBE2D2	ubiquitin conjugating enzyme E2D 2	74.6269	0	92.8678
P63167	DYNLL1	dynein light chain LC8-type 1	452.264	942.103	840.376
P63208	SKP1	S-phase kinase-associated protein 1	202.178	95.429	156.53
Q15366	PCBP2	poly(rC) binding protein 2	1165.14	836.507	1228.76
Q86VP6	CAND1	cullin-associated and neddylation-dissociated 1	433.479	0	233.311
Q99417	MYCBP	MYC binding protein	321.795	190.858	283.853
Q99653	CHP1	calcineurin like EF-hand protein 1	63.7755	325.156	246.43
Q9BTZ2	DHRS4	dehydrogenase/reductase (SDR family) member 4	471.049	468.72	357.668
Q9BUH6	C9orf142	chromosome 9 open reading frame 142	74.6269	114.863	76.7813
Q9H299	SH3BGRL3	SH3 domain binding glutamate rich protein like 3	63.7755	95.429	76.7813
Q9H2H8	PPIL3	peptidylprolyl isomerase like 3	63.7755	0	63.6618
Q9NPJ3	ACOT13	acyl-CoA thioesterase 13	0	0	339.298
Q9NZM1	MYOF	myoferlin	2046.7	0	2467.27
Q9P0J0	NDUFA13	NADH:ubiquinone oxidoreductase subunit A13	1004.66	482.65	885.945
O00232	PSMD12	proteasome 26S subunit, non-ATPase 12	63.7755	482.65	127.324
O00625	PIR	pirin	63.7755	0	63.6618
O14737	PDCD5	programmed cell death 5	0	272.357	0
O14979	HNRNPDL	heterogeneous nuclear ribonucleoprotein D like	2068.45	2064.9	1647.13
O43143	DHX15	DEAH-box helicase 15	138.402	0	233.311
O43324	EEF1E1	eukaryotic translation elongation factor 1 epsilon 1	594.469	883.8	437.416
O43390	HNRNPR	heterogeneous nuclear ribonucleoprotein R	4034.37	3016.27	3366.19
O60762	DPM1	dolichyl-phosphate mannosyltransferase polypeptide 1, catalytic subunit	268.871	95.429	140.443
O95168	NDUFB4	NADH:ubiquinone oxidoreductase subunit B4	925.902	210.292	665.753
O95777	LSM8	LSM8 homolog, U6 small nuclear RNA associated	258.02	420.585	376.721
P04844	RPN2	ribophorin II	1173.07	463.215	861.712
P06748	NPM1	nucleophosmin (nucleolar phosphoprotein B23, numatrin)	2597.23	2681.84	3246.59
P09960	LTA4H	leukotriene A4 hydrolase	0	0	249.674
P13010	XRCC5	X-ray repair complementing defective repair in Chinese hamster cells 5	3286.86	3838	3194.14
P14866	HNRNPL	heterogeneous nuclear ribonucleoprotein L	2481.75	2380.79	2162.01
P16989	YBX3	Y-box binding protein 3	138.402	272.357	389.84
P20290	BTF3	basic transcription factor 3	844.555	788.371	580.826
P22392	NME2, NME1-NME2	NME/NM23 nucleoside diphosphate kinase 2, NME1-NME2 readthrough	298.507	463.215	434.449
P22695	UQCRC2	ubiquinol-cytochrome c reductase core protein II	0	176.929	76.7813
P23246	SFPQ	splicing factor proline/glutamine-rich	3074.49	2280.69	3090.06
P26373	RPL13	ribosomal protein L13	1350.96	2881.97	2439.43
P26599	PTBP1	polypyrimidine tract binding protein 1	2753.41	2045.46	2103.32
P27708	CAD	carbamoyl-phosphate synthetase 2, aspartate transcarbamylase, and dihydroorotase	149.254	176.929	585.729
P31942	HNRNPH3	heterogeneous nuclear ribonucleoprotein H3	928.82	482.65	774.984
P32969	RPL9	ribosomal protein L9	2236.49	2805.97	2036.69
P35637	FUS	FUS RNA binding protein	990.891	535.448	729.415
P38919	EIF4A3	eukaryotic translation initiation factor 4A3	552.396	387.221	742.535
P39023	RPL3	ribosomal protein L3	500.685	788.371	830.223
P40429	RPL13A	ribosomal protein L13a	901.61	2202.96	869.858
P41567	EIF1	eukaryotic translation initiation factor 1	138.402	0	249.397
P42766	RPL35	ribosomal protein L35	819.049	1644.31	546.646
P55145	MANF	mesencephalic astrocyte derived neurotrophic factor	396.422	95.429	716.019
P55884	EIF3B	eukaryotic translation initiation factor 3 subunit B	396.422	755.007	734.389
P57721	PCBP3	poly(rC) binding protein 3	63.7755	176.929	326.455
P61513	RPL37A	ribosomal protein L37a	138.402	965.299	389.84
P62191	PSMC1	proteasome 26S subunit, ATPase 1	191.327	190.858	267.767
P62280	RPS11	ribosomal protein S11	1472.28	3010.76	2096.61
P62304	SNRPE	small nuclear ribonucleoprotein polypeptide E	1250.61	1835.17	747.508
P62306	SNRPF	small nuclear ribonucleoprotein polypeptide F	452.264	1181.1	668.997
P62312	LSM6	LSM6 homolog, U6 small nuclear RNA and mRNA degradation associated	0	731.811	63.6618
P62314	SNRPD1	small nuclear ribonucleoprotein D1 polypeptide	1233.04	1486.82	949.33
P62333	PSMC6	proteasome 26S subunit, ATPase 6	382.653	931.936	469.865
P62847	RPS24	ribosomal protein S24	1253.04	1811.97	856.462
P63000	RAC1	ras-related C3 botulinum toxin substrate 1 (rho family, small GTP binding protein Rac1)	149.254	0	339.298
P63279	UBE2I	ubiquitin conjugating enzyme E2I	298.507	272.357	310.092
P67809	YBX1	Y-box binding protein 1	127.551	544.715	482.985
P98179	RBM3	RNA binding motif (RNP1, RRM) protein 3	1175.99	1018.1	933.52
Q01813	PFKP	phosphofructokinase, platelet	1090.84	0	1046.42
Q13200	PSMD2	proteasome 26S subunit, non-ATPase 2	392.291	463.215	440.659
Q13418	ILK	integrin linked kinase	489.834	0	190.985
Q16698	DECR1	2,4-dienoyl-CoA reductase 1, mitochondrial	942.098	712.376	1198.04
Q16795	NDUFA9	NADH:ubiquinone oxidoreductase subunit A9	457.28	95.429	466.622
Q1KMD3	HNRNPUL2	heterogeneous nuclear ribonucleoprotein U-like 2	1237.34	0	1688.96
Q71UM5	RPS27L	ribosomal protein S27 like	729.068	2222.39	750.475
Q7KZF4	SND1	staphylococcal nuclease and tudor domain containing 1	5788.46	5429.52	3997.08
Q96FJ2	DYNLL2	dynein light chain LC8-type 2	213.029	616.947	466.622
Q99873	PRMT1	protein arginine methyltransferase 1	138.402	95.429	156.53
Q9C005	DPY30	dpy-30, histone methyltransferase complex regulatory subunit	138.402	95.429	220.191
Q9GZT3	SLIRP	SRA stem-loop interacting RNA binding protein	213.029	291.792	313.059
Q9NX63	CHCHD3	coiled-coil-helix-coiled-coil-helix domain containing 3	602.894	420.585	435.686
Q9UBI1	COMMD3	COMM domain containing 3	74.6269	0	246.43
Q9UBQ5	EIF3K	eukaryotic translation initiation factor 3 subunit K	948.818	1405.32	1497.98
Q9UFN0	NIPSNAP3A	nipsnap homolog 3A (C. elegans)	268.871	114.863	246.43
Q9UH65	SWAP70	SWAP switching B-cell complex 70kDa subunit	149.254	210.292	76.7813
Q9UNM6	PSMD13	proteasome 26S subunit, non-ATPase 13	519.842	692.942	445.633
Q9Y262	EIF3L	eukaryotic translation initiation factor 3 subunit L	255.102	381.716	204.105
Q9Y333	LSM2	LSM2 homolog, U6 small nuclear RNA and mRNA degradation associated	426.058	869.871	779.681
Q9Y3I0	RTCB	RNA 2',3'-cyclic phosphate and 5'-OH ligase	895.775	1486.82	1385.29
Q9Y5S9	RBM8A	RNA binding motif protein 8A	275.591	114.863	339.298
O00159	MYO1C	myosin IC	388.488	210.292	399.993
O00487	PSMD14	proteasome 26S subunit, non-ATPase 14	127.551	305.721	190.985
O14579	COPE	coatomer protein complex subunit epsilon	575.312	535.448	360.635
O75531	BANF1	barrier to autointegration factor 1	1203.03	942.103	546.37
P09132	SRP19	signal recognition particle 19kDa	407.273	768.937	580.826
P21291	CSRP1	cysteine and glycine rich protein 1	2209.28	1806.47	1680.75
P28070	PSMB4	proteasome subunit beta 4	720.807	821.735	190.985
P36578	RPL4	ribosomal protein L4	1904.57	4253.92	2031.51
P43243	MATR3	matrin 3	2809.05	1806.47	1867.04
P46778	RPL21	ribosomal protein L21	1110.51	2026.03	853.495
P50570	DNM2	dynamin 2	1592.41	496.579	1654.51
P51991	HNRNPA3	heterogeneous nuclear ribonucleoprotein A3	4284.45	3054.29	3111.06
P61313	RPL15	ribosomal protein L15	912.461	1385.88	1042.47
P61326	MAGOH	mago homolog, exon junction complex core component	332.646	0	326.179
P62318	SNRPD3	small nuclear ribonucleoprotein D3 polypeptide	1238.55	1195.03	965.969
P62906	RPL10A	ribosomal protein L10a	1002.96	2771.77	625.434
P62979	RPS27A	ribosomal protein S27a	1261.14	1076.4	1585.94
P83916	CBX1	chromobox 1	351.432	325.156	402.96
Q00341	HDLBP	high density lipoprotein binding protein	4004.36	4228.98	3495.59
Q08211	DHX9	DEAH-box helicase 9	4348.76	4320.65	3615.12
Q13148	TARDBP	TAR DNA binding protein	276.805	190.858	1165.1
Q13185	CBX3	chromobox 3	877.109	726.306	1212.12
Q13263	TRIM28	tripartite motif containing 28	191.327	286.287	424.296
Q15369	TCEB1	transcription elongation factor B subunit 1	149.254	95.429	220.191
Q15637	SF1	splicing factor 1	268.871	367.786	700.209
Q15942	ZYX	zyxin	200.965	190.858	249.674
Q16531	DDB1	damage specific DNA binding protein 1	856.619	883.8	726.172
Q5VYK3	KIAA0368	KIAA0368	332.646	190.858	492.861
Q7RTV0	PHF5A	PHD finger protein 5A	458.984	712.376	403.236
Q92600	RQCD1	RCD1 required for cell differentiation1 homolog (S. pombe)	213.029	482.65	153.563
Q99460	PSMD1	proteasome 26S subunit, non-ATPase 1	63.7755	0	204.105
Q9BWJ5	SF3B5	splicing factor 3b subunit 5	413.994	807.805	889.188
Q9H0A8	COMMD4	COMM domain containing 4	74.6269	0	169.649
Q9P000	COMMD9	COMM domain containing 9	0	0	185.736
O00161	SNAP23	synaptosome associated protein 23kDa	465.705	344.59	169.649
O60716	CTNND1	catenin delta 1	856.619	401.15	838.369
O75955	FLOT1	flotillin 1	413.994	440.019	313.336
O95295	SNAPIN	SNAP associated protein	0	95.429	92.8678
P02545	LMNA	lamin A/C	6685.29	998.663	10739.8
P04350	TUBB4A	tubulin beta 4A class IVa	765.306	956.032	944.704
P09936	UCHL1	ubiquitin C-terminal hydrolase L1	0	344.59	0
P12004	PCNA	proliferating cell nuclear antigen	63.7755	176.929	63.6618
P17096	HMGA1	high mobility group AT-hook 1	183.393	420.585	605.058
P28074	PSMB5	proteasome subunit beta 5	722.02	726.306	652.634
P34897	SHMT2	serine hydroxymethyltransferase 2	1144.28	583.584	1116.01
P34931	HSPA1L	heat shock protein family A (Hsp70) member 1 like	328.516	176.929	838.922
P43121	MCAM	melanoma cell adhesion molecule	0	0	169.649
P49207	RPL34	ribosomal protein L34	247.168	869.871	326.455
P52292	KPNA2	karyopherin subunit alpha 2	407.273	95.429	296.973
P55769	SNU13	SNU13 homolog, small nuclear ribonucleoprotein (U4/U6.U5)	1860.23	1391.39	933.52
P62308	SNRPG	small nuclear ribonucleoprotein polypeptide G	264.74	650.311	402.96
P62841	RPS15	ribosomal protein S15	202.178	420.585	530.284
P67870	CSNK2B	casein kinase 2 beta	329.729	1228.39	190.985
P68371	TUBB4B	tubulin beta 4B class IVb	1727.89	1281.19	1271.16
Q01082	SPTBN1	spectrin beta, non-erythrocytic 1	3337.85	4632.78	3765.98
Q13509	TUBB3	tubulin beta 3 class III	1331.47	1051.46	772.088
Q13619	CUL4A	cullin 4A	0	0	355.661
Q13885	TUBB2A	tubulin beta 2A class IIa	838.72	1281.19	1114.63
Q14192	FHL2	four and a half LIM domains 2	138.402	0	140.443
Q6NZI2	PTRF	polymerase I and transcript release factor	2821.32	3594.35	3116.59
Q71U36	TUBA1A	tubulin alpha 1a	1609.86	1343.25	1419.75
Q92820	GGH	gamma-glutamyl hydrolase	384.357	291.792	92.8678
Q96FQ6	S100A16	S100 calcium binding protein A16	258.02	95.429	156.53
Q96I24	FUBP3	far upstream element (FUSE) binding protein 3	0	95.429	76.7813
Q99584	S100A13	S100 calcium binding protein A13	138.402	0	127.324
Q99733	NAP1L4	nucleosome assembly protein 1 like 4	138.402	114.863	0
Q9C0C2	TNKS1BP1	tankyrase 1 binding protein 1	74.6269	114.863	0
Q9NPA8	ENY2	enhancer of yellow 2 homolog (Drosophila)	74.6269	210.292	249.674
Q9NZN4	EHD2	EH domain containing 2	1738.23	1021.86	1802.83
Q9UBW8	COPS7A	COP9 signalosome subunit 7A	138.402	0	63.6618
Q9Y230	RUVBL2	RuvB like AAA ATPase 2	404.356	1108.86	190.985
Q9Y281	CFL2	cofilin 2	718.217	1840.67	856.462
Q9Y3C6	PPIL1	peptidylprolyl isomerase like 1	401.929	0	217.224
Q9Y3D9	MRPS23	mitochondrial ribosomal protein S23	340.58	114.863	339.298
Q9Y5L4	TIMM13	translocase of inner mitochondrial membrane 13	74.6269	0	326.179
Q9Y6M1	IGF2BP2	insulin like growth factor 2 mRNA binding protein 2	1572.41	1821.24	1775.13
O00148	DDX39A	DEAD-box helicase 39A	845.768	1142.23	858.745
O00425	IGF2BP3	insulin like growth factor 2 mRNA binding protein 3	2760.63	2643.82	1806.62
O43447	PPIH	peptidylprolyl isomerase H	541.545	564.149	822.559
O60684	KPNA6	karyopherin subunit alpha 6	202.178	95.429	92.8678
P08579	SNRPB2	small nuclear ribonucleoprotein polypeptide B	928.82	1099.6	169.649
P0C0S8	HIST1H2AI, HIST1H2AK, HIST1H2AL, HIST1H2AM, HIST1H2AG	histone cluster 1, H2ai, histone cluster 1, H2ak, histone cluster 1, H2al, histone cluster 1, H2am, histone cluster 1, H2ag	2418.67	2566.98	2236.78
P12268	IMPDH2	IMP (inosine 5'-monophosphate) dehydrogenase 2	127.551	0	63.6618
P15927	RPA2	replication protein A2	138.402	95.429	0
P17066	HSPA6	heat shock protein family A (Hsp70) member 6	339.367	176.929	525.586
P35222	CTNNB1	catenin beta 1	422.627	0	230.344
P35998	PSMC2	proteasome 26S subunit, ATPase 2	255.102	564.149	127.324
P46060	RANGAP1	Ran GTPase activating protein 1	935.54	95.429	775.26
P46777	RPL5	ribosomal protein L5	1504.71	1988.9	1246.3
P55036	PSMD4	proteasome 26S subunit, non-ATPase 4	127.551	0	63.6618
P61956	SUMO2	small ubiquitin-like modifier 2	258.02	272.357	262.793
Q12904	AIMP1	aminoacyl tRNA synthetase complex-interacting multifunctional protein 1	255.102	1228.39	440.659
Q12905	ILF2	interleukin enhancer binding factor 2	2582.79	3470.22	2609.3
Q13151	HNRNPA0	heterogeneous nuclear ribonucleoprotein A0	1376.95	1438.68	1071.96
Q15717	ELAVL1	ELAV like RNA binding protein 1	3110.84	1811.97	2344.77
Q16181	SEPT7	septin 7	265.953	190.858	390.117
Q16186	ADRM1	adhesion regulating molecule 1	63.7755	0	76.7813
Q16540	MRPL23	mitochondrial ribosomal protein L23	63.7755	0	92.8678
Q96AG4	LRRC59	leucine rich repeat containing 59	1401.45	2261.26	699.933
Q9BQE3	TUBA1C	tubulin alpha 1c	1093.82	1438.68	1512.62
Q9GZS3	WDR61	WD repeat domain 61	457.28	286.287	360.635
Q9H3U1	UNC45A	unc-45 myosin chaperone A	138.402	0	76.7813
O75521	ECI2	enoyl-CoA delta isomerase 2	404.356	788.371	440.383
O94776	MTA2	metastasis associated 1 family member 2	149.254	0	0
P09543	CNP	2',3'-cyclic nucleotide 3' phosphodiesterase	0	0	185.736
P12235	SLC25A4	solute carrier family 25 member 4	258.02	477.145	310.092
P17252	PRKCA	protein kinase C alpha	0	176.929	186.012
P19525	EIF2AK2	eukaryotic translation initiation factor 2 alpha kinase 2	522.76	965.299	296.973
P37108	SRP14	signal recognition particle 14kDa	848.686	1142.23	530.284
P49748	ACADVL	acyl-CoA dehydrogenase, very long chain	74.6269	0	186.012
P62316	SNRPD2	small nuclear ribonucleoprotein D2 polypeptide	1792.16	1997.33	1512.06
P68400	CSNK2A1	casein kinase 2 alpha 1	138.402	630.877	140.443
P80217	IFI35	interferon induced protein 35	119.617	1338.59	0
Q13620	CUL4B	cullin 4B	0	0	339.298
Q7Z7H8	MRPL10	mitochondrial ribosomal protein L10	0	95.429	76.7813
Q9BVA1	TUBB2B	tubulin beta 2B class IIb	838.72	1281.19	1114.63
Q9NZI8	IGF2BP1	insulin like growth factor 2 mRNA binding protein 1	930.033	1046.8	1546.8
Q9NZN3	EHD3	EH domain containing 3	0	0	169.649
Q9Y237	PIN4	peptidylprolyl cis/trans isomerase, NIMA-interacting 4	149.254	0	140.443
P14923	JUP	junction plakoglobin	2302.36	0	432.166
P20700	LMNB1	lamin B1	1124.44	0	2651.47
P38159	RBMX	RNA binding motif protein, X-linked	654.442	597.513	1008.57
Q00577	PURA	purine-rich element binding protein A	63.7755	95.429	0
Q12906	ILF3	interleukin enhancer binding factor 3	3022.29	3532.28	2293.75
Q8TEA8	DTD1	D-tyrosyl-tRNA deacylase 1	183.393	114.863	169.649
Q9Y315	DERA	deoxyribose-phosphate aldolase	127.551	114.863	339.298
Q9BZZ5	API5	apoptosis inhibitor 5	717.004	640.144	373.754
Q13155	AIMP2	aminoacyl tRNA synthetase complex-interacting multifunctional protein 2	695.301	1319.16	318.309
Q13838	DDX39B	DEAD-box helicase 39B	1178.41	1759.18	964.733
Q86UE4	MTDH	metadherin	276.805	95.429	267.767
Q9Y6D9	MAD1L1	MAD1 mitotic arrest deficient-like 1 (yeast)	74.6269	291.792	92.8678
P42285	SKIV2L2	Ski2 like RNA helicase 2	407.273	558.644	357.668
P60228	EIF3E	eukaryotic translation initiation factor 3 subunit E	781.993	1874.04	559.49
Q5JTV8	TOR1AIP1	torsin 1A interacting protein 1	239.234	0	262.793
Q8NE71	ABCF1	ATP binding cassette subfamily F member 1	149.254	0	0
Q92900	UPF1	UPF1 regulator of nonsense transcripts homolog (yeast)	127.551	190.858	63.6618
Q99567	NUP88	nucleoporin 88kDa	698.219	0	233.311
Q9P2J5	LARS	leucyl-tRNA synthetase	446.429	401.15	509.295
O14974	PPP1R12A	protein phosphatase 1 regulatory subunit 12A	448.133	95.429	249.674
O60783	MRPS14	mitochondrial ribosomal protein S14	138.402	176.929	249.674
O76094	SRP72	signal recognition particle 72kDa	1452.3	1150.65	768.845
O94874	UFL1	UFM1 specific ligase 1	449.346	114.863	233.311
P41252	IARS	isoleucyl-tRNA synthetase	382.653	954.29	381.971
Q01844	EWSR1	EWS RNA binding protein 1	63.7755	0	156.53
Q01970	PLCB3	phospholipase C beta 3	441.412	0	217.224
Q14157	UBAP2L	ubiquitin associated protein 2 like	340.58	463.215	859.982
O43809	NUDT21	nudix hydrolase 21	2157.36	1610.11	1538.58
Q15427	SF3B4	splicing factor 3b subunit 4	63.7755	0	63.6618
Q14011	CIRBP	cold inducible RNA binding protein	803.695	869.871	1257.69
Q9NWU2	GID8	GID complex subunit 8	127.551	190.858	92.8678
O60869	EDF1	endothelial differentiation-related factor 1	74.6269	387.221	140.443
Q7KZ85	SUPT6H	SPT6 homolog, histone chaperone	183.393	0	63.6618
O60812	HNRNPCL1	heterogeneous nuclear ribonucleoprotein C-like 1	1230.62	387.221	1427.89
Q9Y6C9	MTCH2	mitochondrial carrier 2	343.498	176.929	476.774
Q6SJ96	TBPL2	TATA-box binding protein like 2	74.6269	95.429	63.6618
Q9NVM6	DNAJC17	DnaJ heat shock protein family (Hsp40) member C17	194.244	0	233.311
O75367	H2AFY	H2A histone family member Y	202.178	0	169.649
Q9UJC5	SH3BGRL2	SH3 domain binding glutamate rich protein like 2	138.402	114.863	220.191
P09874	PARP1	poly(ADP-ribose) polymerase 1	1932.47	1624.88	1150.47
P33778	HIST1H2BB	histone cluster 1, H2bb	2231.15	1936.1	2205.84
Q96QV6	HIST1H2AA	histone cluster 1, H2aa	1359.38	1080.16	1212.4
O75937	DNAJC8	DnaJ heat shock protein family (Hsp40) member C8	200.965	0	76.7813
Q16630	CPSF6	cleavage and polyadenylation specific factor 6	798.351	544.715	575.852
Q96EP5	DAZAP1	DAZ associated protein 1	74.6269	95.429	233.311
P13984	GTF2F2	general transcription factor IIF subunit 2	74.6269	190.858	63.6618
Q8WWY3	PRPF31	pre-mRNA processing factor 31	258.02	401.15	63.6618
Q9UH99	SUN2	Sad1 and UNC84 domain containing 2	339.367	0	233.311
Q9Y3A5	SBDS	SBDS ribosome assembly guanine nucleotide exchange factor	63.7755	0	127.324
Q6FI13	HIST2H2AA3, HIST2H2AA4	histone cluster 2, H2aa3, histone cluster 2, H2aa4	2418.67	2566.98	2236.78
Q6P2Q9	PRPF8	pre-mRNA processing factor 8	127.551	477.145	190.985
Q6PEY2	TUBA3E	tubulin alpha 3e	637.755	630.877	843.896
Q92841	DDX17	DEAD-box helicase 17	4182.78	2404.82	5277.4
Q96RN5	MED15	mediator complex subunit 15	0	272.357	92.8678
Q9GZT9	EGLN1	egl-9 family hypoxia-inducible factor 1	63.7755	0	63.6618
Q9Y265	RUVBL1	RuvB like AAA ATPase 1	811.629	463.215	1106.41
P62807	HIST1H2BD, HIST1H2BG, HIST1H2BF, HIST1H2BE, HIST1H2BI, HIST1H2BC	histone cluster 1, H2bd, histone cluster 1, H2bg, histone cluster 1, H2bf, histone cluster 1, H2be, histone cluster 1, H2bi, histone cluster 1, H2bc	2294.92	2404.82	2269.51
Q03252	LMNB2	lamin B2	1228.7	0	2139
Q9UKA9	PTBP2	polypyrimidine tract binding protein 2	127.551	0	76.7813
Q9Y4K0	LOXL2	lysyl oxidase like 2	63.7755	0	262.517
O95084	PRSS23	protease, serine 23	503.975	229.727	76.7813
P68431	HIST1H3A, HIST1H3D, HIST1H3C, HIST1H3E, HIST1H3I, HIST1H3G, HIST1H3J, HIST1H3H, HIST1H3B, HIST1H3F	histone cluster 1, H3a, histone cluster 1, H3d, histone cluster 1, H3c, histone cluster 1, H3e, histone cluster 1, H3i, histone cluster 1, H3g, histone cluster 1, H3j, histone cluster 1, H3h, histone cluster 1, H3b, histone cluster 1, H3f	1503.29	1181.1	1705.04
Q06481	APLP2	amyloid beta precursor like protein 2	258.02	190.858	233.311
Q07955	SRSF1	serine/arginine-rich splicing factor 1	1876.63	2418.75	1912.33
Q13283	G3BP1	G3BP stress granule assembly factor 1	2257.86	1720.31	1483.41
P22090	RPS4Y1	ribosomal protein S4, Y-linked 1	127.551	1504.51	1024.66
Q9Y3U8	RPL36	ribosomal protein L36	771.141	1323.82	1156.68
P33993	MCM7	minichromosome maintenance complex component 7	350.218	0	169.649
P62310	LSM3	LSM3 homolog, U6 small nuclear RNA and mRNA degradation associated	516.039	482.65	652.634
Q9UHX1	PUF60	poly(U) binding splicing factor 60KDa	1125.65	496.579	1075.2
P52434	POLR2H	polymerase (RNA) II subunit H	287.656	190.858	217.224
P52926	HMGA2	high mobility group AT-hook 2	321.795	325.156	435.409
Q9Y448	KNSTRN	kinetochore-localized astrin/SPAG5 binding protein	0	176.929	63.6618
P46087	NOP2	NOP2 nucleolar protein	471.049	114.863	233.311
P84103	SRSF3	serine/arginine-rich splicing factor 3	1101.36	1080.16	793.077
Q00059	TFAM	transcription factor A, mitochondrial	255.102	420.585	190.985
Q13868	EXOSC2	exosome component 2	426.058	640.144	811.17
P31947	SFN	stratifin	0	367.786	76.7813
O75643	SNRNP200	small nuclear ribonucleoprotein U5 subunit 200	1376.09	1843.59	2041.39
P78527	PRKDC	protein kinase, DNA-activated, catalytic polypeptide	502.27	0	636.618
P09661	SNRPA1	small nuclear ribonucleoprotein polypeptide A'	1614.11	1323.82	1463.8
P19784	CSNK2A2	casein kinase 2 alpha 2	643.59	401.15	411.177
P31689	DNAJA1	DnaJ heat shock protein family (Hsp40) member A1	63.7755	95.429	63.6618
P39748	FEN1	flap structure-specific endonuclease 1	202.178	95.429	127.324
Q07157	TJP1	tight junction protein 1	458.984	272.357	761.864
Q09028	RBBP4	retinoblastoma binding protein 4	403.143	95.429	557.759
Q5RKV6	EXOSC6	exosome component 6	533.611	449.286	373.754
Q9UDY2	TJP2	tight junction protein 2	127.551	554.882	716.572
O15160	POLR1C	polymerase (RNA) I subunit C	127.551	0	190.985
O75607	NPM3	nucleophosmin/nucleoplasmin 3	866.258	597.513	267.767
P14678	SNRPB	small nuclear ribonucleoprotein polypeptides B and B1	1120.15	2131.62	1278.75
P17844	DDX5	DEAD-box helicase 5	4511.29	3212.63	4971.05
P18754	RCC1	regulator of chromosome condensation 1	766.639	1094.09	673.694
P26368	U2AF2	U2 small nuclear RNA auxiliary factor 2	755.274	286.287	936.487
P53007	SLC25A1	solute carrier family 25 member 1	213.029	95.429	76.7813
P84098	RPL19	ribosomal protein L19	202.178	692.942	871.371
Q13435	SF3B2	splicing factor 3b subunit 2	1067.22	516.013	1085.35
Q8WVV9	HNRNPLL	heterogeneous nuclear ribonucleoprotein L like	396.422	95.429	440.383
Q96SI9	STRBP	spermatid perinuclear RNA binding protein	798.351	564.149	546.37
Q9BXP5	SRRT	serrate, RNA effector molecule	458.984	616.947	419.323
Q9NX24	NHP2	NHP2 ribonucleoprotein	471.049	272.357	437.416
Q9UKV3	ACIN1	apoptotic chromatin condensation inducer 1	74.6269	401.15	63.6618
Q9Y3B2	EXOSC1	exosome component 1	665.293	325.156	915.151
P52272	HNRNPM	heterogeneous nuclear ribonucleoprotein M	5678.56	807.805	7050.24
Q15233	NONO	non-POU domain containing, octamer-binding	3057.43	2950.44	2504.55
Q92979	EMG1	EMG1 N1-specific pseudouridine methyltransferase	661.162	1419.25	450.535
Q9BWS9	CHID1	chitinase domain containing 1	149.254	367.786	156.53
Q13363	CTBP1	C-terminal binding protein 1	202.178	0	127.324
Q8NC51	SERBP1	SERPINE1 mRNA binding protein 1	276.805	286.287	411.177
P51114	FXR1	FMR1 autosomal homolog 1	1425.37	984.734	657.607
Q9Y2L1	DIS3	DIS3 homolog, exosome endoribonuclease and 3'-5' exoribonuclease	194.244	95.429	140.443
P84243	H3F3A, H3F3B	H3 histone, family 3A, H3 histone, family 3B (H3.3B)	1492.44	1066.23	1675.84
Q9NQ50	MRPL40	mitochondrial ribosomal protein L40	74.6269	0	156.53
O95347	SMC2	structural maintenance of chromosomes 2	149.254	0	0
Q9NQT4	EXOSC5	exosome component 5	194.244	482.65	220.191
Q9Y4Z0	LSM4	LSM4 homolog, U6 small nuclear RNA and mRNA degradation associated	477.769	305.721	220.191
O00505	KPNA3	karyopherin subunit alpha 3	63.7755	190.858	0
P19387	POLR2C	polymerase (RNA) II subunit C	275.591	210.292	63.6618
P54136	RARS	arginyl-tRNA synthetase	382.653	1271.02	296.973
P61011	SRP54	signal recognition particle 54kDa	744.936	673.508	660.574
Q9NR12	PDLIM7	PDZ and LIM domain 7	617.385	190.858	1002.16
O43402	EMC8	ER membrane protein complex subunit 8	287.656	535.448	501.078
O43684	BUB3	BUB3 mitotic checkpoint protein	438.495	889.305	450.535
Q92922	SMARCC1	SWI/SNF related, matrix associated, actin dependent regulator of chromatin, subfamily c, member 1	138.402	272.357	326.179
Q86V81	ALYREF	Aly/REF export factor	404.356	712.376	543.403
Q96FS4	SIPA1	signal-induced proliferation-associated 1	275.591	0	0
Q13144	EIF2B5	eukaryotic translation initiation factor 2B subunit epsilon	138.402	0	0
P42677	RPS27	ribosomal protein S27	516.039	1658.24	734.389
Q13557	CAMK2D	calcium/calmodulin-dependent protein kinase II delta	138.402	95.429	0
O75569	PRKRA	protein activator of interferon induced protein kinase EIF2AK2	127.551	95.429	283.853
Q71UI9	H2AFV	H2A histone family member V	1233.04	1257.09	1491.28
P78346	RPP30	ribonuclease P/MRP 30kDa subunit	418.125	706.871	402.96
Q16666	IFI16	interferon, gamma-inducible protein 16	1403.88	1506.25	686.813
Q8WYA6	CTNNBL1	catenin beta like 1	460.197	305.721	421.329
Q07666	KHDRBS1	KH domain containing, RNA binding, signal transduction associated 1	604.107	286.287	620.461
Q05519	SRSF11	serine/arginine-rich splicing factor 11	63.7755	176.929	63.6618
Q9NR30	DDX21	DEAD-box helicase 21	1648.25	1706.38	980.819
P49750	YLPM1	YLP motif containing 1	127.551	291.792	140.443
Q15029	EFTUD2	elongation factor Tu GTP binding domain containing 2	1353.87	1142.23	1362.44
O43293	DAPK3	death-associated protein kinase 3	74.6269	0	156.53
Q01130	SRSF2	serine/arginine-rich splicing factor 2	276.805	889.305	649.39
Q8TDN6	BRIX1	BRX1, biogenesis of ribosomes	202.178	95.429	220.191
Q06265	EXOSC9	exosome component 9	119.617	0	63.6618
O75533	SF3B1	splicing factor 3b subunit 1	1273.53	1776.87	1301.06
Q9H0S4	DDX47	DEAD-box helicase 47	471.049	564.149	373.754
Q9UKN8	GTF3C4	general transcription factor IIIC subunit 4	63.7755	0	63.6618
Q86U86	PBRM1	polybromo 1	258.02	0	326.179
Q14980	NUMA1	nuclear mitotic apparatus protein 1	2031.72	917.164	2611.99
Q13503	MED21	mediator complex subunit 21	258.02	0	156.53
Q9NTI5	PDS5B	PDS5 cohesin associated factor B	351.432	463.215	716.296
Q13601	KRR1	KRR1, small subunit (SSU) processome component, homolog (yeast)	74.6269	95.429	63.6618
P52298	NCBP2	nuclear cap binding protein subunit 2	441.412	449.286	636.547
Q9Y3B4	SF3B6	splicing factor 3b subunit 6	1004.66	1329.32	949.606
O43719	HTATSF1	HIV-1 Tat specific factor 1	74.6269	0	63.6618
Q9Y5B9	SUPT16H	SPT16 homolog, facilitates chromatin remodeling subunit	385.571	477.145	267.767
Q9NV31	IMP3	IMP3, U3 small nucleolar ribonucleoprotein	589.453	291.792	326.179
Q9BUQ8	DDX23	DEAD-box helicase 23	531.907	210.292	690.057
Q96EY4	TMA16	translation machinery associated 16 homolog	74.6269	95.429	127.324
Q5SSJ5	HP1BP3	heterochromatin protein 1 binding protein 3	1330.59	1037.53	2010.17
P35250	RFC2	replication factor C subunit 2	321.795	114.863	233.311
P10589	NR2F1	nuclear receptor subfamily 2 group F member 1	149.254	0	233.311
Q9BTT4	MED10	mediator complex subunit 10	149.254	0	249.397
Q9H0A0	NAT10	N-acetyltransferase 10	579.815	286.287	607.065
Q92522	H1FX	H1 histone family member X	340.58	692.942	402.96
Q9NRW3	APOBEC3C	apolipoprotein B mRNA editing enzyme catalytic subunit 3C	268.871	305.721	437.416
Q9P086	MED11	mediator complex subunit 11	149.254	0	156.53
O95707	POP4	POP4 homolog, ribonuclease P/MRP subunit	74.6269	95.429	63.6618
Q92804	TAF15	TATA-box binding protein associated factor 15	403.143	210.292	342.541
Q92878	RAD50	RAD50 double strand break repair protein	395.209	272.357	156.53
Q6PKG0	LARP1	La ribonucleoprotein domain family member 1	127.551	305.721	296.973
Q8IYB3	SRRM1	serine and arginine repetitive matrix 1	63.7755	272.357	156.53
Q9P2I0	CPSF2	cleavage and polyadenylation specific factor 2	460.197	305.721	233.311
Q86SE5	RALYL	RALY RNA binding protein-like	458.984	114.863	419.323
Q9UKD2	MRTO4	MRT4 homolog, ribosome maturation factor	74.6269	0	127.324
Q13242	SRSF9	serine/arginine-rich splicing factor 9	734.576	1195.03	1240.15
P16401	HIST1H1B	histone cluster 1, H1b	848.686	1080.16	1504.68
O75817	POP7	POP7 homolog, ribonuclease P/MRP subunit	138.402	95.429	233.311
Q92791	P3H4	prolyl 3-hydroxylase family member 4 (non-enzymatic)	513.122	0	233.311
Q9UMS4	PRPF19	pre-mRNA processing factor 19	1294.91	1257.09	873.102
O75934	BCAS2	breast carcinoma amplified sequence 2	597.387	1309.89	995.452
Q9GZR7	DDX24	DEAD-box helicase 24	183.393	176.929	156.53
P12270	TPR	translocated promoter region, nuclear basket protein	2144.08	272.357	1334.47
Q49A26	GLYR1	glyoxylate reductase 1 homolog (Arabidopsis)	138.402	114.863	156.53
O43660	PLRG1	pleiotropic regulator 1	213.029	305.721	63.6618
O00442	RTCA	RNA 3'-terminal phosphate cyclase	127.551	420.585	63.6618
O14519	CDK2AP1	cyclin-dependent kinase 2 associated protein 1	138.402	0	156.53
P49959	MRE11A	MRE11 homolog A, double strand break repair nuclease	313.861	0	233.311
Q7L014	DDX46	DEAD-box helicase 46	533.611	482.65	721.269
Q13243	SRSF5	serine/arginine-rich splicing factor 5	310.944	0	63.6618
P16403	HIST1H1C	histone cluster 1, H1c	516.039	1385.88	1536.85
Q9NPD3	EXOSC4	exosome component 4	149.254	305.721	140.443
Q14498	RBM39	RNA binding motif protein 39	878.322	558.644	874.832
Q9Y2X3	NOP58	NOP58 ribonucleoprotein	489.834	482.65	482.708
O75494	SRSF10	serine/arginine-rich splicing factor 10	1127.19	114.863	683.846
Q9BQ39	DDX50	DEAD-box helicase 50	590.666	291.792	559.49
Q8TEQ6	GEMIN5	gem nuclear organelle associated protein 5	194.244	272.357	296.973
P46063	RECQL	RecQ like helicase	1098.77	592.008	1227.25
O43395	PRPF3	pre-mRNA processing factor 3	63.7755	291.792	76.7813
Q15477	SKIV2L	Ski2 like RNA helicase	191.327	0	127.324
Q9UKM9	RALY	RALY heterogeneous nuclear ribonucleoprotein	1563.26	229.727	1037.5
Q99459	CDC5L	cell division cycle 5 like	191.327	0	411.177
Q9UIV1	CNOT7	CCR4-NOT transcription complex subunit 7	138.402	0	127.324
P51948	MNAT1	MNAT1, CDK activating kinase assembly factor	191.327	0	204.105
P07305	H1F0	H1 histone family member 0	332.646	482.65	326.179
Q15006	EMC2	ER membrane protein complex subunit 2	255.102	535.448	395.09
O75400	PRPF40A	pre-mRNA processing factor 40 homolog A	460.197	597.513	344.548
Q9P016	THYN1	thymocyte nuclear protein 1	276.805	496.579	220.191
P22087	FBL	fibrillarin	1571.2	420.585	437.416
P62995	TRA2B	transformer 2 beta homolog (Drosophila)	497.254	440.019	310.092
Q8N684	CPSF7	cleavage and polyadenylation specific factor 7	321.795	305.721	437.416
Q14331	FRG1	FSHD region gene 1	63.7755	0	63.6618
Q9NVP1	DDX18	DEAD-box helicase 18	721.135	502.084	386.874
Q08945	SSRP1	structure specific recognition protein 1	973.319	597.513	763.595
Q9NPE3	NOP10	NOP10 ribonucleoprotein	275.591	305.721	347.515
Q96T37	RBM15	RNA binding motif protein 15	74.6269	210.292	326.179
Q69YN4	KIAA1429	KIAA1429	332.646	190.858	296.973
Q12874	SF3A3	splicing factor 3a subunit 3	457.28	502.084	63.6618
Q9UHB9	SRP68	signal recognition particle 68kDa	662.375	945.865	593.945
Q14258	TRIM25	tripartite motif containing 25	332.646	95.429	360.635
O75818	RPP40	ribonuclease P/MRP 40kDa subunit	258.02	114.863	140.443
Q15428	SF3A2	splicing factor 3a subunit 2	264.74	114.863	249.397
Q12996	CSTF3	cleavage stimulation factor, 3' pre-RNA, subunit 3	268.871	463.215	373.754
Q12769	NUP160	nucleoporin 160kDa	194.244	0	572.609
Q9BQG0	MYBBP1A	MYB binding protein (P160) 1a	332.646	387.221	450.535
P61964	WDR5	WD repeat domain 5	63.7755	272.357	63.6618
Q96PK6	RBM14, RBM14-RBM4	RNA binding motif protein 14, RBM14-RBM4 readthrough	1186.84	726.306	1181.46
Q15459	SF3A1	splicing factor 3a subunit 1	616.172	95.429	1316.93
Q7Z3B4	NUP54	nucleoporin 54kDa	533.611	95.429	591.662
Q68E01	INTS3	integrator complex subunit 3	396.422	0	331.429
Q9Y221	NIP7	NIP7, nucleolar pre-rRNA processing protein	332.646	305.721	233.311
Q8WXF1	PSPC1	paraspeckle component 1	1257.34	903.234	713.052
Q92466	DDB2	damage specific DNA binding protein 2	63.7755	0	63.6618
Q9NX58	LYAR	Ly1 antibody reactive	276.805	679.013	156.53
O76021	RSL1D1	ribosomal L1 domain containing 1	665.293	889.305	763.595
O60832	DKC1	dyskerin pseudouridine synthase 1	332.646	210.292	140.443
Q9HAN9	NMNAT1	nicotinamide nucleotide adenylyltransferase 1	415.207	659.578	280.886
Q9HCU9	BRMS1	breast cancer metastasis suppressor 1	138.402	387.221	156.53
Q13595	TRA2A	transformer 2 alpha homolog (Drosophila)	313.861	114.863	156.53
O15042	U2SURP	U2 snRNP-associated SURP domain containing	313.861	210.292	296.973
Q8NFW8	CMAS	cytidine monophosphate N-acetylneuraminic acid synthetase	468.131	1066.23	204.105
Q15393	SF3B3	splicing factor 3b subunit 3	766.125	516.013	770.78
Q02880	TOP2B	topoisomerase (DNA) II beta	513.122	381.716	501.078
P35659	DEK	DEK proto-oncogene	265.953	463.215	283.853
Q9BY77	POLDIP3	polymerase (DNA) delta interacting protein 3	63.7755	463.215	127.324
O75694	NUP155	nucleoporin 155kDa	388.488	272.357	479.741
Q52LJ0	FAM98B	family with sequence similarity 98 member B	63.7755	0	63.6618
Q14978	NOLC1	nucleolar and coiled-body phosphoprotein 1	471.049	367.786	559.49
P11387	TOP1	topoisomerase (DNA) I	505.188	597.513	766.561
Q9UBU9	NXF1	nuclear RNA export factor 1	533.611	272.357	233.311
Q16629	SRSF7	serine/arginine-rich splicing factor 7	1113.43	1099.6	450.535
Q9NW13	RBM28	RNA binding motif protein 28	119.617	0	140.443
Q8IX12	CCAR1	cell division cycle and apoptosis regulator 1	213.029	0	0
Q86U42	PABPN1	poly(A) binding protein, nuclear 1	149.254	0	249.397
Q9NYF8	BCLAF1	BCL2 associated transcription factor 1	194.244	0	0
Q16560	SNRNP35	small nuclear ribonucleoprotein U11/U12 subunit 35	74.6269	0	76.7813
Q9Y2W2	WBP11	WW domain binding protein 11	74.6269	114.863	0
Q99547	MPHOSPH6	M-phase phosphoprotein 6	138.402	0	92.8678
Q9NQT5	EXOSC3	exosome component 3	213.029	0	0
O94906	PRPF6	pre-mRNA processing factor 6	74.6269	95.429	185.736
O96019	ACTL6A	actin like 6A	202.178	95.429	0
Q14683	SMC1A	structural maintenance of chromosomes 1A	149.254	272.357	0
Q9BZE4	GTPBP4	GTP binding protein 4	74.6269	0	156.53
Q9BXY0	MAK16	MAK16 homolog	74.6269	95.429	76.7813
P51946	CCNH	cyclin H	63.7755	95.429	92.8678
P55265	ADAR	adenosine deaminase, RNA-specific	653.228	864.366	432.442
Q9H6R4	NOL6	nucleolar protein 6	339.367	210.292	76.7813
Q9BW27	NUP85	nucleoporin 85kDa	424.845	0	246.43
O43542	XRCC3	X-ray repair complementing defective repair in Chinese hamster cells 3	74.6269	0	76.7813
Q9P258	RCC2	regulator of chromosome condensation 2	138.402	0	92.8678
P52294	KPNA1	karyopherin subunit alpha 1	213.029	95.429	262.517
Q9NY12	GAR1	GAR1 ribonucleoprotein	810.416	1228.39	153.563
Q96TC7	RMDN3	regulator of microtubule dynamics 3	138.402	190.858	233.311
Q9BVL2	NUP58	nucleoporin 58kDa	258.02	95.429	355.385
Q96QC0	PPP1R10	protein phosphatase 1 regulatory subunit 10	194.244	114.863	92.8678
Q02539	HIST1H1A	histone cluster 1, H1a	149.254	420.585	591.939
P08621	SNRNP70	small nuclear ribonucleoprotein U1 subunit 70	138.402	0	76.7813
P35658	NUP214	nucleoporin 214kDa	138.402	0	186.012
Q8TEM1	NUP210	nucleoporin 210kDa	74.6269	176.929	0
Q14669	TRIP12	thyroid hormone receptor interactor 12	276.805	95.429	63.6618
Q9NWT1	PAK1IP1	PAK1 interacting protein 1	138.402	176.929	76.7813
Q9Y2R4	DDX52	DEAD-box helicase 52	149.254	0	249.397
Q8WUM0	NUP133	nucleoporin 133kDa	194.244	0	278.88
Q96RF0	SNX18	sorting nexin 18	74.6269	95.429	0
Q96HR3	MED30	mediator complex subunit 30	350.218	0	169.649
Q8IXH7	NELFCD	negative elongation factor complex member C/D	321.795	95.429	92.8678
O95059	RPP14	ribonuclease P/MRP 14kDa subunit	149.254	210.292	169.649
Q6I9Y2	THOC7	THO complex 7	350.218	114.863	169.649
Q01780	EXOSC10	exosome component 10	194.244	0	156.53
O43818	RRP9	ribosomal RNA processing 9, small subunit (SSU) processome component, homolog (yeast)	138.402	114.863	0
Q92769	HDAC2	histone deacetylase 2	74.6269	0	342.541
Q9NV88	INTS9	integrator complex subunit 9	213.029	0	233.311
Q2PZI1	DPY19L1	dpy-19 like 1 (C. elegans)	74.6269	0	92.8678
Q9UKE5	TNIK	TRAF2 and NCK interacting kinase	223.881	95.429	92.8678
P52948	NUP98	nucleoporin 98kDa	194.244	0	76.7813
Q29RF7	PDS5A	PDS5 cohesin associated factor A	332.646	578.079	370.787
Q53GS9	USP39	ubiquitin specific peptidase 39	74.6269	95.429	76.7813
Q86WX3	RPS19BP1	ribosomal protein S19 binding protein 1	396.422	387.221	169.649
P09012	SNRPA	small nuclear ribonucleoprotein polypeptide A	798.351	774.442	323.212
P37198	NUP62	nucleoporin 62kDa	343.498	0	278.88
Q96EY5	MVB12A	multivesicular body subunit 12A	74.6269	0	76.7813
Q8ND71	GIMAP8	GTPase, IMAP family member 8	258.02	0	0
Q6P1J9	CDC73	cell division cycle 73	74.6269	305.721	169.649
P09234	SNRPC	small nuclear ribonucleoprotein polypeptide C	202.178	440.019	169.649
Q96PU8	QKI	QKI, KH domain containing, RNA binding	522.76	95.429	342.541
P57740	NUP107	nucleoporin 107kDa	275.591	0	169.649
O95232	LUC7L3	LUC7-like 3 pre-mRNA splicing factor	138.402	0	0
O00567	NOP56	NOP56 ribonucleoprotein	223.881	0	92.8678
Q8WUK0	PTPMT1	protein tyrosine phosphatase, mitochondrial 1	388.488	0	185.736
Q09161	NCBP1	nuclear cap binding protein subunit 1	119.617	95.429	230.344
Q92621	NUP205	nucleoporin 205kDa	194.244	0	76.7813
O43745	CHP2	calcineurin like EF-hand protein 2	138.402	210.292	156.53
P19388	POLR2E	polymerase (RNA) II subunit E	127.551	597.513	0
O43172	PRPF4	pre-mRNA processing factor 4	191.327	190.858	0
Q9BZH6	WDR11	WD repeat domain 11	63.7755	95.429	0
Q5SRE5	NUP188	nucleoporin 188kDa	63.7755	0	76.7813
Q9BV38	WDR18	WD repeat domain 18	63.7755	95.429	0
Q12788	TBL3	transducin (beta)-like 3	119.617	0	76.7813
P83876	TXNL4A	thioredoxin like 4A	74.6269	0	185.736
Q8N8A6	DDX51	DEAD-box helicase 51	119.617	0	76.7813
P49756	RBM25	RNA binding motif protein 25	239.234	114.863	0
P49761	CLK3	CDC like kinase 3	63.7755	95.429	0
P42345	MTOR	mechanistic target of rapamycin	63.7755	0	63.6618
P23258	TUBG1	tubulin gamma 1	318.878	95.429	76.7813
Q9H2U1	DHX36	DEAH-box helicase 36	183.393	95.429	0
P29372	MPG	N-methylpurine DNA glycosylase	63.7755	176.929	0
P29508	SERPINB3	serpin peptidase inhibitor, clade B (ovalbumin), member 3	239.234	0	0
P23458	JAK1	Janus kinase 1	74.6269	387.221	0
P51636	CAV2	caveolin 2	213.029	176.929	432.166
Q15067	ACOX1	acyl-CoA oxidase 1, palmitoyl	149.254	0	262.517
Q13439	GOLGA4	golgin A4	119.617	114.863	0
P20671	HIST1H2AD	histone cluster 1, H2ad	1058.96	2566.98	2236.78
Q5M775	SPECC1	sperm antigen with calponin homology and coiled-coil domains 1	183.393	0	0
Q16352	INA	internexin neuronal intermediate filament protein alpha	465.705	229.727	525.586
Q71DI3	HIST2H3C, HIST2H3A, HIST2H3D	histone cluster 2, H3c, histone cluster 2, H3a, histone cluster 2, H3d	191.327	0	0
Q8IXQ6	PARP9	poly(ADP-ribose) polymerase family member 9	127.551	114.863	0
P23497	SP100	SP100 nuclear antigen	401.929	0	372.024
P62987	UBA52	ubiquitin A-52 residue ribosomal protein fusion product 1	1477.09	2342.76	1858.61
P49184	DNASE1L1	deoxyribonuclease I-like 1	74.6269	114.863	0
Q9HCK8	CHD8	chromodomain helicase DNA binding protein 8	275.591	0	63.6618
Q9Y2P8	RCL1	RNA terminal phosphate cyclase-like 1	320.582	0	0
P29084	GTF2E2	general transcription factor IIE subunit 2	127.551	0	0
Q8NDH3	NPEPL1	aminopeptidase-like 1	63.7755	0	63.6618
Q8WX93	PALLD	palladin, cytoskeletal associated protein	0	210.292	63.6618
O43491	EPB41L2	erythrocyte membrane protein band 4.1-like 2	0	95.429	63.6618
P20591	MX1	MX dynamin like GTPase 1	0	477.145	0
Q96AZ6	ISG20	interferon stimulated exonuclease gene 20kDa	0	735.573	0
Q66K74	MAP1S	microtubule associated protein 1S	0	190.858	0
P20592	MX2	MX dynamin like GTPase 2	0	401.15	0
Q7Z2W4	ZC3HAV1	zinc finger CCCH-type containing, antiviral 1	0	176.929	92.8678
Q15008	PSMD6	proteasome 26S subunit, non-ATPase 6	0	190.858	0
Q9BRP8	PYM1	PYM homolog 1, exon junction complex associated factor	0	95.429	63.6618
Q9NUQ6	SPATS2L	spermatogenesis associated serine rich 2 like	0	325.156	0
Q96IZ0	PAWR	pro-apoptotic WT1 regulator	0	95.429	63.6618
Q92759	GTF2H4	general transcription factor IIH subunit 4	0	210.292	0
Q9Y3C1	NOP16	NOP16 nucleolar protein	0	190.858	190.985
Q8IWS0	PHF6	PHD finger protein 6	0	95.429	63.6618
O75475	PSIP1	PC4 and SFRS1 interacting protein 1	0	95.429	63.6618
Q9P2N5	RBM27	RNA binding motif protein 27	0	95.429	63.6618
P29590	PML	promyelocytic leukemia	0	95.429	186.012
Q05048	CSTF1	cleavage stimulation factor, 3' pre-RNA, subunit 1	0	190.858	249.397
P32780	GTF2H1	general transcription factor IIH subunit 1	0	95.429	156.53
Q8WU90	ZC3H15	zinc finger CCCH-type containing 15	0	95.429	185.736
Q9Y6A4	CFAP20	cilia and flagella associated protein 20	0	95.429	153.563
P41208	CETN2	centrin 2	0	272.357	0
Q6DKI1	RPL7L1	ribosomal protein L7 like 1	0	210.292	0
Q8TAQ2	SMARCC2	SWI/SNF related, matrix associated, actin dependent regulator of chromatin, subfamily c, member 2	0	95.429	371.747
Q9Y2W1	THRAP3	thyroid hormone receptor associated protein 3	0	210.292	169.649
Q13427	PPIG	peptidylprolyl isomerase G	0	95.429	76.7813
Q08AF3	SLFN5	schlafen family member 5	0	190.858	0
Q460N5	PARP14	poly(ADP-ribose) polymerase family member 14	0	190.858	0
P00973	OAS1	2'-5'-oligoadenylate synthetase 1	0	463.215	0
Q15646	OASL	2'-5'-oligoadenylate synthetase like	0	190.858	0
Q13287	NMI	N-myc and STAT interactor	0	291.792	0
Q9NV56	MRGBP	MRG/MORF4L binding protein	0	0	140.443
P33240	CSTF2	cleavage stimulation factor, 3' pre-RNA, subunit 2	0	0	372.024
P45973	CBX5	chromobox 5	0	0	339.298
P11532	DMD	dystrophin	0	0	169.649
O15523	DDX3Y	DEAD-box helicase 3, Y-linked	0	0	558.036
Q14004	CDK13	cyclin-dependent kinase 13	0	0	156.53
Q9BWF3	RBM4	RNA binding motif protein 4	0	0	185.736
P05114	HMGN1	high mobility group nucleosome binding domain 1	0	0	156.53

## Sheet: EXT
UNIPROT	SYMBOL	GENENAME	UNTR	IL1B	VEGF
Q96IU4	ABHD14B	abhydrolase domain containing 14B	91.2409	115.5	0
P24752	ACAT1	acetyl-CoA acetyltransferase 1	0	202.881	155.719
P12821	ACE	angiotensin I converting enzyme	111.607	149.745	0
P24666	ACP1	acid phosphatase 1, soluble	182.482	115.5	296.708
P68133	ACTA1	actin, alpha 1, skeletal muscle	2838.23	1488.74	1523.05
P60709	ACTB	actin, beta	9876.34	6934.3	7398.57
Q562R1	ACTBL2	actin, beta-like 2	2107.82	1447.27	974.399
P63261	ACTG1	actin gamma 1	9876.34	6934.3	7398.57
P12814	ACTN1	actinin alpha 1	6886.5	11172.6	7563.21
P35609	ACTN2	actinin alpha 2	987.473	577.501	1153.97
O43707	ACTN4	actinin alpha 4	5085.05	8908.21	6784.53
P61163	ACTR1A	ARP1 actin-related protein 1 homolog A, centractin alpha (yeast)	0	263.296	155.216
P42025	ACTR1B	ARP1 actin-related protein 1 homolog B, centractin beta (yeast)	0	0	110.633
P61160	ACTR2	ARP2 actin-related protein 2 homolog (yeast)	0	101.44	399.77
P61158	ACTR3	ARP3 actin-related protein 3 homolog (yeast)	959.924	1303.74	1428.38
P07311	ACYP1	acylphosphatase 1	0	0	90.1713
O14672	ADAM10	ADAM metallopeptidase domain 10	157.629	149.745	0
Q13444	ADAM15	ADAM metallopeptidase domain 15	334.821	0	249.688
Q13443	ADAM9	ADAM metallopeptidase domain 9	0	0	244.885
P30520	ADSS	adenylosuccinate synthase	574.184	261.697	501.47
Q8IUX7	AEBP1	AE binding protein 1	373.506	0	180.343
P02771	AFP	alpha fetoprotein	2258.32	2418.95	2689.33
P23526	AHCY	adenosylhomocysteinase	0	0	177.186
Q09666	AHNAK	AHNAK nucleoprotein	0	149.745	103.52
O95433	AHSA1	AHA1, activator of heat shock 90kDa protein ATPase homolog 1 (yeast)	215.743	0	0
Q12904	AIMP1	aminoacyl tRNA synthetase complex-interacting multifunctional protein 1	91.2409	101.44	66.0502
P00568	AK1	adenylate kinase 1	1226.73	2370.22	1416.44
P54819	AK2	adenylate kinase 2	642.903	659.456	319.433
P14550	AKR1A1	aldo-keto reductase family 1, member A1 (aldehyde reductase)	847.237	512.883	484.859
P15121	AKR1B1	aldo-keto reductase family 1, member B1 (aldose reductase)	547.445	753.558	1304.09
Q96JD6	AKR1E2	aldo-keto reductase family 1, member E2	130.344	160.256	0
Q8IZ83	ALDH16A1	aldehyde dehydrogenase 16 family member A1	215.743	377.197	142.247
P00352	ALDH1A1	aldehyde dehydrogenase 1 family member A1	809.35	1116.25	745.711
P04075	ALDOA	aldolase, fructose-bisphosphate A	5715.64	3115.86	5279.41
P09972	ALDOC	aldolase, fructose-bisphosphate C	293.795	265.246	480.805
Q92688	ANP32B	acidic nuclear phosphoprotein 32 family member B	0	1110.22	103.52
P15144	ANPEP	alanyl aminopeptidase, membrane	1234.9	5232.65	934.797
P04083	ANXA1	annexin A1	5350.65	1997.27	3473.23
P07355	ANXA2	annexin A2	16412.6	7461.58	11885.3
P12429	ANXA3	annexin A3	0	526.593	0
P08758	ANXA5	annexin A5	2517.41	1473.57	44.5831
Q06481	APLP2	amyloid beta precursor like protein 2	111.607	263.296	103.52
P05067	APP	amyloid beta precursor protein	111.607	1410.89	368.098
P07741	APRT	adenine phosphoribosyltransferase	212.904	374.025	786.466
P84077	ARF1	ADP ribosylation factor 1	136.166	1419.73	327.44
P61204	ARF3	ADP ribosylation factor 3	0	898.473	0
P18085	ARF4	ADP ribosylation factor 4	136.166	564.736	193.188
P84085	ARF5	ADP ribosylation factor 5	136.166	564.736	193.188
P52565	ARHGDIA	Rho GDP dissociation inhibitor (GDI) alpha	2015.09	2418.42	2218.94
P52566	ARHGDIB	Rho GDP dissociation inhibitor (GDI) beta	1610.41	1102.81	991.475
O15143	ARPC1B	actin related protein 2/3 complex subunit 1B	91.2409	115.5	178.333
O15144	ARPC2	actin related protein 2/3 complex subunit 2	628.655	429.669	953.103
O15145	ARPC3	actin related protein 2/3 complex subunit 3	1952.01	2168.89	1553.81
P59998	ARPC4	actin related protein 2/3 complex subunit 4	1009.69	1537.94	538.273
O15511	ARPC5	actin related protein 2/3 complex subunit 5	1035.9	797.578	506.782
O75787	ATP6AP2	ATPase H+ transporting accessory protein 2	880.091	671.567	942.552
P30530	AXL	AXL receptor tyrosine kinase	91.2409	0	222.208
P61769	B2M	beta-2-microglobulin	3307.85	1773.76	2002.66
O43505	B4GAT1	beta-1,4-glucuronyltransferase 1	0	0	332.842
O75531	BANF1	barrier to autointegration factor 1	236.109	0	0
P80723	BASP1	brain abundant membrane attached signal protein 1	182.482	0	141.808
P21810	BGN	biglycan	8877.01	5727.83	8036.72
Q13867	BLMH	bleomycin hydrolase	0	0	110.633
P53004	BLVRA	biliverdin reductase A	182.482	0	66.4894
P30043	BLVRB	biliverdin reductase B	101.297	299.491	156.222
P13497	BMP1	bone morphogenetic protein 1	0	0	292.629
Q9H3K6	BOLA2, BOLA2B	bolA family member 2, bolA family member 2B	212.904	265.246	0
P43251	BTD	biotinidase	0	0	111.073
Q9BXJ0	C1QTNF5	C1q and tumor necrosis factor related protein 5	1358.54	380.746	1158.84
Q9HB71	CACYBP	calcyclin binding protein	0	202.881	208.736
P62158	CALM1, CALM2, CALM3	calmodulin 1 (phosphorylase kinase, delta), calmodulin 2 (phosphorylase kinase, delta), calmodulin 3 (phosphorylase kinase, delta)	924.548	2055.28	572.625
P27797	CALR	calreticulin	0	263.296	75.7576
O43852	CALU	calumenin	0	0	89.1663
Q01518	CAP1	CAP, adenylate cyclase-associated protein 1 (yeast)	1765.18	461.406	1105.52
P04632	CAPNS1	calpain small subunit 1	359.38	863.55	259.175
P52907	CAPZA1	capping actin protein of muscle Z-line alpha subunit 1	1581.36	868.322	2020.11
P47755	CAPZA2	capping actin protein of muscle Z-line alpha subunit 2	997.672	115.5	889.774
P47756	CAPZB	capping actin protein of muscle Z-line beta subunit	1423.73	1530.53	1776.37
P16152	CBR1	carbonyl reductase 1	684.988	456.575	1109.8
O75828	CBR3	carbonyl reductase 3	248.87	299.491	526.25
Q16627	CCL14	C-C motif chemokine ligand 14	0	0	278.858
P78371	CCT2	chaperonin containing TCP1 subunit 2	0	454.067	245.388
P49368	CCT3	chaperonin containing TCP1 subunit 3	0	0	111.575
P48643	CCT5	chaperonin containing TCP1 subunit 5	0	304.321	0
P40227	CCT6A	chaperonin containing TCP1 subunit 6A	443.17	636.762	491.154
Q99832	CCT7	chaperonin containing TCP1 subunit 7	124.502	0	111.575
P50990	CCT8	chaperonin containing TCP1 subunit 8	0	415.609	0
Q6YHK3	CD109	CD109 molecule	629.865	449.236	847.991
P16070	CD44	CD44 molecule (Indian blood group)	0	149.745	89.1663
P13987	CD59	CD59 molecule	0	366.686	44.5831
Q16543	CDC37	cell division cycle 37	0	0	90.1713
P60953	CDC42	cell division cycle 42	136.166	115.5	103.52
P00751	CFB	complement factor B	0	683.677	0
P08603	CFH	complement factor H	269.236	0	970.825
P23528	CFL1	cofilin 1	9553.19	8681.59	8435.73
Q9Y281	CFL2	cofilin 2	2345.78	4310.92	1712.57
P05452	CLEC3B	C-type lectin domain family 3 member B	247.773	0	0
O00299	CLIC1	chloride intracellular channel 1	5009.7	3272.91	3353.97
Q9Y696	CLIC4	chloride intracellular channel 4	3844.51	4403.37	2348.38
Q9NZA1	CLIC5	chloride intracellular channel 5	876.784	509.711	297.714
O94985	CLSTN1	calsyntenin 1	1915.51	157.085	2613.19
Q00610	CLTC	clathrin heavy chain	0	526.593	536.74
P53675	CLTCL1	clathrin heavy chain like 1	0	0	179.338
P10909	CLU	clusterin	4340.27	1708.05	4716.49
P30085	CMPK1	cytidine/uridine monophosphate kinase 1	0	149.745	148.103
Q96KP4	CNDP2	CNDP dipeptidase 2 (metallopeptidase M20 family)	130.344	299.491	177.123
Q99439	CNN2	calponin 2	0	251.186	103.52
P39060	COL18A1	collagen type XVIII alpha 1	1537.93	695.578	1316.13
P02452	COL1A1	collagen type I alpha 1	1434.36	0	0
P08123	COL1A2	collagen type I alpha 2	661.376	0	0
P02462	COL4A1	collagen type IV alpha 1	260.688	480.769	0
P08572	COL4A2	collagen type IV alpha 2	0	160.256	103.52
P20908	COL5A1	collagen type V alpha 1	851.299	0	2054.12
P05997	COL5A2	collagen type V alpha 2	111.607	520.222	459.409
Q14019	COTL1	coactosin-like F-actin binding protein 1	1703.62	1811.92	1517.92
Q9BRF8	CPPED1	calcineurin-like phosphoesterase domain containing 1	231.641	606.321	221.769
P46108	CRK	v-crk avian sarcoma virus CT10 oncogene homolog	0	216.941	124.844
Q08257	CRYZ	crystallin zeta	136.166	0	155.216
O75390	CS	citrate synthase	202.593	405.762	363.074
P09603	CSF1	colony stimulating factor 1	0	1553.64	289.982
P04141	CSF2	colony stimulating factor 2	0	299.491	0
P09919	CSF3	colony stimulating factor 3	0	1252.55	0
P21291	CSRP1	cysteine and glycine rich protein 1	236.109	272.585	148.605
P01037	CST1	cystatin SN	101.297	101.44	0
P01034	CST3	cystatin C	4633.61	2519.86	4991.38
P04080	CSTB	cystatin B	1145.27	1686.99	1298.06
P29279	CTGF	connective tissue growth factor	7476.6	3518.27	9579.93
P10619	CTSA	cathepsin A	804.982	1293.52	969.645
P07858	CTSB	cathepsin B	3210.63	3957.1	2935.42
P53634	CTSC	cathepsin C	273.723	1210.73	89.6688
P07339	CTSD	cathepsin D	1498.63	2563.46	1709.74
P07711	CTSL	cathepsin L	192.537	0	309.529
P25774	CTSS	cathepsin S	0	521.821	0
Q9UBR2	CTSZ	cathepsin Z	1172.53	478.637	1517.96
Q13620	CUL4B	cullin 4B	91.2409	115.5	44.5831
O60888	CUTA	cutA divalent cation tolerance homolog (E. coli)	870.942	927.874	459.84
P09341	CXCL1	C-X-C motif chemokine ligand 1	0	3358.26	0
P02778	CXCL10	C-X-C motif chemokine ligand 10	0	1126.85	0
P19875	CXCL2	C-X-C motif chemokine ligand 2	0	2341.61	0
P19876	CXCL3	C-X-C motif chemokine ligand 3	0	1908.77	0
P80162	CXCL6	C-X-C motif chemokine ligand 6	0	1715.17	0
P10145	CXCL8	C-X-C motif chemokine ligand 8	0	3032	0
O00622	CYR61	cysteine rich angiogenic inducer 61	1921.33	1365.49	1606.83
Q9NRR1	CYTL1	cytokine like 1	645.959	318.381	664.806
Q14118	DAG1	dystroglycan 1	541.057	0	743.987
P07108	DBI	diazepam binding inhibitor (GABA receptor modulator, acyl-CoA binding protein)	0	265.246	44.5831
P81605	DCD	dermcidin	0	0	368.098
P32321	DCTD	dCMP deaminase	124.502	101.44	231.477
O94760	DDAH1	dimethylarginine dimethylaminohydrolase 1	91.2409	0	132.1
O95865	DDAH2	dimethylarginine dimethylaminohydrolase 2	823.759	1901.06	580.181
Q16531	DDB1	damage specific DNA binding protein 1	0	526.593	134.754
P30046	DDT	D-dopachrome tautomerase	768.503	1112.17	658.678
P17661	DES	desmin	630.517	598.982	0
Q9UBP4	DKK3	dickkopf WNT signaling pathway inhibitor 3	269.236	149.745	815.034
Q9UHL4	DPP7	dipeptidyl peptidase 7	0	251.186	0
Q16555	DPYSL2	dihydropyrimidinase like 2	294.089	101.44	66.4894
O60469	DSCAM	Down syndrome cell adhesion molecule	0	115.5	450.15
P60981	DSTN	destrin (actin depolymerizing factor)	2038	2340.64	1145.92
Q9BVJ7	DUSP23	dual specificity phosphatase 23	0	265.246	169.57
P51452	DUSP3	dual specificity phosphatase 3	0	352.626	0
P33316	DUT	deoxyuridine triphosphatase	466.853	0	275.996
Q8TF09	DYNLRB2	dynein light chain roadblock-type 2	157.629	265.246	231.477
P30084	ECHS1	enoyl-CoA hydratase, short chain, 1, mitochondrial	223.214	583.627	0
P42126	ECI1	enoyl-CoA delta isomerase 1	0	115.5	155.719
P68104	EEF1A1	eukaryotic translation elongation factor 1 alpha 1	2712.52	2651	2689.97
P26641	EEF1G	eukaryotic translation elongation factor 1 gamma	3178.19	2158.73	3228.41
P13639	EEF2	eukaryotic translation elongation factor 2	2257.53	4154.55	3369.98
Q12805	EFEMP1	EGF containing fibulin-like extracellular matrix protein 1	4342.1	1326.47	5882.88
P20827	EFNA1	ephrin-A1	0	310.002	0
Q9NZN4	EHD2	EH domain containing 2	215.743	115.5	45.0857
P05198	EIF2S1	eukaryotic translation initiation factor 2 subunit alpha	91.2409	0	222.208
P41091	EIF2S3	eukaryotic translation initiation factor 2 subunit gamma	0	0	89.1663
Q9UBQ5	EIF3K	eukaryotic translation initiation factor 3 subunit K	101.297	101.44	0
P60842	EIF4A1	eukaryotic translation initiation factor 4A1	1221.98	1372.88	1330.27
P63241	EIF5A	eukaryotic translation initiation factor 5A	536.04	535.322	966.687
P56537	EIF6	eukaryotic translation initiation factor 6	482.14	935.213	476.661
P06733	ENO1	enolase 1, (alpha)	10977.6	10072.1	11041.1
P09104	ENO2	enolase 2 (gamma, neuronal)	916.037	829.982	825.712
P13929	ENO3	enolase 3 (beta, muscle)	2487.72	2302.92	2474.42
P30040	ERP29	endoplasmic reticulum protein 29	241.951	160.256	520.362
Q96AP7	ESAM	endothelial cell adhesion molecule	340.111	0	807.658
P10768	ESD	esterase D	436.118	299.491	193.188
P15311	EZR	ezrin	1527.58	1507.22	1568.52
Q01469	FABP5	fatty acid binding protein 5	1786.22	2633.9	1320.04
Q96TA1	FAM129B	family with sequence similarity 129 member B	0	0	89.1663
Q92520	FAM3C	family with sequence similarity 3 member C	0	449.236	335.496
P49327	FASN	fatty acid synthase	91.2409	0	134.252
P23142	FBLN1	fibulin 1	0	320.513	0
P35555	FBN1	fibrillin 1	1476.93	732.95	962.799
P07954	FH	fumarate hydratase	91.2409	299.491	399.834
P62942	FKBP1A	FK506 binding protein 1A	2613.61	2974.59	2496.52
P26885	FKBP2	FK506 binding protein 2	0	263.296	111.575
P21333	FLNA	filamin A	14545.8	11105.4	5531.12
O75369	FLNB	filamin B	14966.1	17441.8	10200.6
P02751	FN1	fibronectin 1	33062.7	22032.6	37797
Q16658	FSCN1	fascin actin-bundling protein 1	989.126	523.394	1160.82
Q12841	FSTL1	follistatin like 1	3387.22	1100.86	4472.79
P02794	FTH1	ferritin, heavy polypeptide 1	0	606.321	44.5831
P02792	FTL	ferritin, light polypeptide	227.406	299.491	66.0502
P11413	G6PD	glucose-6-phosphate dehydrogenase	111.607	101.44	0
P10253	GAA	glucosidase, alpha; acid	0	496.246	317.673
Q14697	GANAB	glucosidase II alpha subunit	0	1213.44	133.749
P04406	GAPDH	glyceraldehyde-3-phosphate dehydrogenase	9561.71	8818.11	8054.18
P41250	GARS	glycyl-tRNA synthetase	91.2409	216.941	252.88
P22102	GART	phosphoribosylglycinamide formyltransferase, phosphoribosylglycinamide synthetase, phosphoribosylaminoimidazole synthetase	0	0	89.1663
Q04446	GBE1	glucan (1,4-alpha-), branching enzyme 1	91.2409	0	201.307
P02774	GC	group-specific component (vitamin D binding protein)	111.607	149.745	754.102
Q99988	GDF15	growth differentiation factor 15	130.344	480.769	799.326
P50395	GDI2	GDP dissociation inhibitor 2	3637.12	3231.48	3440.46
O75223	GGCT	gamma-glutamylcyclotransferase	0	0	89.6688
Q92820	GGH	gamma-glutamyl hydrolase	725.186	1117.56	932.093
Q04760	GLO1	glyoxalase I	1083.35	1535.23	1337.28
Q9HC38	GLOD4	glyoxalase domain containing 4	444.799	0	584.824
P35754	GLRX	glutaredoxin	212.904	101.44	44.5831
P17900	GM2A	GM2 ganglioside activator	111.607	0	103.52
Q9UBI6	GNG12	G protein subunit gamma 12	0	202.881	0
P46926	GNPDA1	glucosamine-6-phosphate deaminase 1	476.316	299.491	555.553
P15586	GNS	glucosamine (N-acetyl)-6-sulfatase	91.2409	526.593	45.0857
P17174	GOT1	glutamic-oxaloacetic transaminase 1, soluble	0	0	151.515
P00505	GOT2	glutamic-oxaloacetic transaminase 2	884.578	1560.42	1704.41
P06744	GPI	glucose-6-phosphate isomerase	1649.49	2286.67	1956.23
P62993	GRB2	growth factor receptor bound protein 2	0	0	134.252
P28799	GRN	granulin	0	0	288.698
P06396	GSN	gelsolin	215.743	0	1385.25
P00390	GSR	glutathione reductase	0	101.44	110.633
P78417	GSTO1	glutathione S-transferase omega 1	3731.34	3636.8	2415.19
P09211	GSTP1	glutathione S-transferase pi 1	4643.47	5032.38	3833.91
Q71UI9	H2AFV	H2A histone family member V	2612.48	1461.42	2517.81
P84243	H3F3A, H3F3B	H3 histone, family 3A, H3 histone, family 3B (H3.3B)	1370.98	772.002	930.209
P69905	HBA1, HBA2	hemoglobin subunit alpha 1, hemoglobin subunit alpha 2	761.687	449.236	0
Q9NRV9	HEBP1	heme binding protein 1	101.297	149.745	304.684
Q9Y5Z4	HEBP2	heme binding protein 2	273.723	449.236	198.151
P06865	HEXA	hexosaminidase subunit alpha	182.482	265.246	221.706
P07686	HEXB	hexosaminidase subunit beta	476.571	1492.61	1700.95
Q96QV1	HHIP	hedgehog interacting protein	0	1373.7	758.445
P49773	HINT1	histidine triad nucleotide binding protein 1	212.904	594.138	228.364
Q96QV6	HIST1H2AA	histone cluster 1, H2aa	2632.85	1618.5	3486.6
P20671	HIST1H2AD	histone cluster 1, H2ad	5999.35	4225.61	5602.33
P04908	HIST1H2AE, HIST1H2AB	histone cluster 1, H2ae, histone cluster 1, H2ab	2685.25	2785.94	2399.08
P0C0S8	HIST1H2AI, HIST1H2AK, HIST1H2AL, HIST1H2AM, HIST1H2AG	histone cluster 1, H2ai, histone cluster 1, H2ak, histone cluster 1, H2al, histone cluster 1, H2am, histone cluster 1, H2ag	5999.35	4225.61	5602.33
P58876	HIST1H2BD	histone cluster 1, H2bd	630.517	149.745	0
P62807	HIST1H2BD, HIST1H2BG, HIST1H2BF, HIST1H2BE, HIST1H2BI, HIST1H2BC	histone cluster 1, H2bd, histone cluster 1, H2bg, histone cluster 1, H2bf, histone cluster 1, H2be, histone cluster 1, H2bi, histone cluster 1, H2bc	3039.34	2164.05	4181.28
P68431	HIST1H3A, HIST1H3D, HIST1H3C, HIST1H3E, HIST1H3I, HIST1H3G, HIST1H3J, HIST1H3H, HIST1H3B, HIST1H3F	histone cluster 1, H3a, histone cluster 1, H3d, histone cluster 1, H3c, histone cluster 1, H3e, histone cluster 1, H3i, histone cluster 1, H3g, histone cluster 1, H3j, histone cluster 1, H3h, histone cluster 1, H3b, histone cluster 1, H3f	2830.46	2129.81	2948
P62805	HIST1H4I, HIST1H4A, HIST1H4D, HIST1H4F, HIST1H4K, HIST1H4J, HIST1H4C, HIST1H4H, HIST1H4B, HIST1H4E, HIST1H4L, HIST2H4A, HIST4H4, HIST2H4B	histone cluster 1, H4i, histone cluster 1, H4a, histone cluster 1, H4d, histone cluster 1, H4f, histone cluster 1, H4k, histone cluster 1, H4j, histone cluster 1, H4c, histone cluster 1, H4h, histone cluster 1, H4b, histone cluster 1, H4e, histone cluster 1, H4l, histone cluster 2, H4a, histone cluster 4, H4, histone cluster 2, H4b	10070.4	6768.21	10435
Q6FI13	HIST2H2AA3, HIST2H2AA4	histone cluster 2, H2aa3, histone cluster 2, H2aa4	2945.91	1073.75	992.558
Q71DI3	HIST2H3C, HIST2H3A, HIST2H3D	histone cluster 2, H3c, histone cluster 2, H3a, histone cluster 2, H3d	0	782.513	0
P30443	HLA-A	major histocompatibility complex, class I, A	0	263.296	44.5831
P09651	HNRNPA1	heterogeneous nuclear ribonucleoprotein A1	2049.79	1394.36	2857.44
P22626	HNRNPA2B1	heterogeneous nuclear ribonucleoprotein A2/B1	750.133	1318.84	1471.79
P07910	HNRNPC	heterogeneous nuclear ribonucleoprotein C (C1/C2)	2354.71	1285.5	1797.6
Q14103	HNRNPD	heterogeneous nuclear ribonucleoprotein D	0	478.637	697.612
O14979	HNRNPDL	heterogeneous nuclear ribonucleoprotein D like	0	0	237.772
P61978	HNRNPK	heterogeneous nuclear ribonucleoprotein K	322.882	359.965	238.274
P14866	HNRNPL	heterogeneous nuclear ribonucleoprotein L	111.607	101.44	132.1
P37235	HPCAL1	hippocalcin like 1	157.629	0	44.5831
P00492	HPRT1	hypoxanthine phosphoribosyltransferase 1	405.696	1096.51	567.036
P07900	HSP90AA1	heat shock protein 90kDa alpha family class A member 1	465.166	346.5	0
P08238	HSP90AB1	heat shock protein 90kDa alpha family class B member 1	334.821	231	0
P14625	HSP90B1	heat shock protein 90kDa beta family member 1	0	789.889	66.0502
P34931	HSPA1L	heat shock protein family A (Hsp70) member 1 like	182.482	0	432.281
P34932	HSPA4	heat shock protein family A (Hsp70) member 4	0	364.737	0
P11021	HSPA5	heat shock protein family A (Hsp70) member 5	1679.65	1798.67	3981.4
P17066	HSPA6	heat shock protein family A (Hsp70) member 6	91.2409	0	276.562
P11142	HSPA8	heat shock protein family A (Hsp70) member 8	2322.65	2819.46	4071.34
P04792	HSPB1	heat shock protein family B (small) member 1	2918.71	3003.23	2354.62
P10809	HSPD1	heat shock protein family D (Hsp60) member 1	470.589	318.381	823.099
P61604	HSPE1	heat shock protein family E (Hsp10) member 1	2468.52	1982.69	2012.81
P98160	HSPG2	heparan sulfate proteoglycan 2	15764.5	8078.05	11883
Q92743	HTRA1	HtrA serine peptidase 1	260.688	320.513	297.966
P05362	ICAM1	intercellular adhesion molecule 1	215.743	1636.12	0
P13598	ICAM2	intercellular adhesion molecule 2	1295.93	946.101	1531.51
O75874	IDH1	isocitrate dehydrogenase 1 (NADP+)	463.281	561.188	728.911
P48735	IDH2	isocitrate dehydrogenase 2 (NADP+), mitochondrial	0	0	120.341
P18065	IGFBP2	insulin like growth factor binding protein 2	3759.59	586.754	3430.88
P22692	IGFBP4	insulin like growth factor binding protein 4	1645.28	101.44	1815.46
P24592	IGFBP6	insulin like growth factor binding protein 6	157.629	0	148.103
Q16270	IGFBP7	insulin like growth factor binding protein 7	7763.79	3825.03	6479.51
Q01638	IL1RL1	interleukin 1 receptor like 1	0	708.598	657.983
P05231	IL6	interleukin 6	0	5042.81	0
P29218	IMPA1	inositol(myo)-1(or 4)-monophosphatase 1	91.2409	449.236	141.808
Q16352	INA	internexin neuronal intermediate filament protein alpha	1444.88	299.491	625.409
P46940	IQGAP1	IQ motif containing GTPase activating protein 1	1184.22	1255.85	1233.85
P05161	ISG15	ISG15 ubiquitin-like modifier	0	251.186	0
Q96CN7	ISOC1	isochorismatase domain containing 1	0	149.745	333.281
P78504	JAG1	jagged 1	0	671.567	0
P14923	JUP	junction plakoglobin	315.259	0	0
Q96CX2	KCTD12	potassium channel tetramerization domain containing 12	1719.75	1857.15	2226.64
O00629	KPNA4	karyopherin subunit alpha 4	111.607	101.44	111.136
Q14974	KPNB1	karyopherin subunit beta 1	0	581.677	399.834
Q16363	LAMA4	laminin subunit alpha 4	1834.86	3316.97	2157
P07942	LAMB1	laminin subunit beta 1	2332.99	2519.57	3292.51
P11047	LAMC1	laminin subunit gamma 1	2504.22	4483.93	2933.57
P11279	LAMP1	lysosomal associated membrane protein 1	91.2409	712.533	155.719
P13473	LAMP2	lysosomal associated membrane protein 2	0	449.236	0
Q6IAA8	LAMTOR1	late endosomal/lysosomal adaptor, MAPK and MTOR activator 1	0	0	110.633
Q9UHA4	LAMTOR3	late endosomal/lysosomal adaptor, MAPK and MTOR activator 3	101.297	366.686	66.0502
P28838	LAP3	leucine aminopeptidase 3	0	275.757	132.54
P00338	LDHA	lactate dehydrogenase A	10581.3	8389.14	9522.97
P07195	LDHB	lactate dehydrogenase B	9918.49	7248.72	8474.14
P09382	LGALS1	lectin, galactoside-binding, soluble, 1	4794.14	3755.89	4274.83
P17931	LGALS3	lectin, galactoside-binding, soluble, 3	249.004	0	135.257
Q99538	LGMN	legumain	0	514.482	212.871
Q12907	LMAN2	lectin, mannose binding 2	91.2409	0	186.893
Q9Y4K0	LOXL2	lysyl oxidase like 2	1243.72	561.188	1436.44
P09960	LTA4H	leukotriene A4 hydrolase	111.607	0	103.52
Q14767	LTBP2	latent transforming growth factor beta binding protein 2	1125.27	1056.64	3201.5
P02788	LTF	lactotransferrin	157.629	414.991	122.699
Q9BS40	LXN	latexin	1155.28	676.688	728.738
O75608	LYPLA1	lysophospholipase I	638.711	941.933	474.254
Q5VWZ2	LYPLAL1	lysophospholipase like 1	91.2409	0	66.0502
P61626	LYZ	lysozyme	0	641.026	281.505
P55145	MANF	mesencephalic astrocyte derived neurotrophic factor	124.502	905.39	134.252
P29966	MARCKS	myristoylated alanine rich protein kinase C substrate	101.297	0	214.592
Q9NZL9	MAT2B	methionine adenosyltransferase 2B	221.585	160.256	200.602
P43121	MCAM	melanoma cell adhesion molecule	1007.43	1662.68	663.083
P40925	MDH1	malate dehydrogenase 1	966.395	1382.8	1981.49
P40926	MDH2	malate dehydrogenase 2	4015.03	4587.29	4946.88
P21741	MDK	midkine (neurite growth-promoting factor 2)	361.964	524.993	493.513
Q7Z7M0	MEGF8	multiple EGF like domains 8	91.2409	0	164.924
P55001	MFAP2	microfibrillar associated protein 2	395.091	157.085	966.703
P08493	MGP	matrix Gla protein	598.094	160.256	674.305
P14174	MIF	macrophage migration inhibitory factor (glycosylation-inhibiting factor)	1448.22	639.271	1346.72
P03956	MMP1	matrix metallopeptidase 1	9706.37	6527.07	10080
P09238	MMP10	matrix metallopeptidase 10	0	275.757	0
P08253	MMP2	matrix metallopeptidase 2	2464.54	957.834	5504.75
Q13201	MMRN1	multimerin 1	10156.5	4227.81	10481.7
Q7L9L4	MOB1B	MOB kinase activator 1B	101.297	0	267.294
P26038	MSN	moesin	2809.01	4478.15	5292.68
Q13126	MTAP	methylthioadenosine phosphorylase	444.544	611.151	155.216
P58546	MTPN	myotrophin	1251.64	774.956	1129.91
Q969H8	MYDGF	myeloid-derived growth factor	1916.75	1840.6	1788.89
Q7Z406	MYH14	myosin, heavy chain 14, non-muscle	0	0	90.1713
P35579	MYH9	myosin, heavy chain 9, non-muscle	1045.45	567.618	603.419
P19105	MYL12A	myosin light chain 12A	1253	1563.31	648.837
P60660	MYL6	myosin light chain 6	4700.57	5013.72	4190.29
Q9NZM1	MYOF	myoferlin	227.406	160.256	89.6688
Q9GZZ1	NAA50	N(alpha)-acetyltransferase 50, NatE catalytic subunit	247.773	157.085	148.103
P17050	NAGA	N-acetylgalactosaminidase, alpha-	91.2409	149.745	111.136
Q9UJ70	NAGK	N-acetylglucosamine kinase	182.482	0	629.613
P54802	NAGLU	N-acetylglucosaminidase, alpha	182.482	149.745	45.0857
P43490	NAMPT	nicotinamide phosphoribosyltransferase	124.502	216.941	243.236
P54920	NAPA	NSF attachment protein alpha	0	299.491	134.754
Q9H115	NAPB	NSF attachment protein beta	0	149.745	44.5831
Q8NCW5	NAXE	NAD(P)HX epimerase	501.129	1217.69	453.182
Q15843	NEDD8	neural precursor cell expressed, developmentally down-regulated 8	0	468.126	0
P14543	NID1	nidogen 1	751.255	1473.57	436.181
P15531	NME1	NME/NM23 nucleoside diphosphate kinase 1	6769.66	5897.53	5292.35
P22392	NME2, NME1-NME2	NME/NM23 nucleoside diphosphate kinase 2, NME1-NME2 readthrough	7361.84	6478.16	5000.76
P61916	NPC2	Niemann-Pick disease, type C2	1519.23	903.303	974.565
P55786	NPEPPS	aminopeptidase puromycin sensitive	0	299.491	0
Q92823	NRCAM	neuronal cell adhesion molecule	0	299.491	0
O14786	NRP1	neuropilin 1	0	0	155.216
Q02818	NUCB1	nucleobindin 1	1025.23	320.513	1048.99
P80303	NUCB2	nucleobindin 2	0	0	89.1663
Q9UKK9	NUDT5	nudix hydrolase 5	0	149.745	222.145
P61970	NUTF2	nuclear transport factor 2	361.964	1406.89	479.522
Q86UD1	OAF	out at first homolog	0	0	249.688
Q9NTK5	OLA1	Obg-like ATPase 1	91.2409	797.578	323.824
Q92882	OSTF1	osteoclast stimulating factor 1	221.585	261.697	387.698
Q96FW1	OTUB1	OTU deubiquitinase, ubiquitin aldehyde binding 1	247.773	366.686	410.814
P07237	P4HB	prolyl 4-hydroxylase subunit beta	273.723	263.296	465.884
Q9UQ80	PA2G4	proliferation-associated 2G4	111.607	475.466	471.041
P68402	PAFAH1B2	platelet activating factor acetylhydrolase 1b catalytic subunit 2	1071.53	945.724	917.713
Q15102	PAFAH1B3	platelet activating factor acetylhydrolase 1b catalytic subunit 3	0	0	111.136
P22234	PAICS	phosphoribosylaminoimidazole carboxylase; phosphoribosylaminoimidazolesuccinocarboxamide synthase	0	202.881	165.426
Q99497	PARK7	Parkinsonism associated deglycase	2339.58	2663.65	2520.71
Q9UKK3	PARP4	poly(ADP-ribose) polymerase family member 4	136.166	0	45.0857
P61457	PCBD1	pterin-4 alpha-carbinolamine dehydratase 1	418.336	478.637	200.602
Q15365	PCBP1	poly(rC) binding protein 1	728.284	953.063	526.832
Q15366	PCBP2	poly(rC) binding protein 2	819.27	949.891	460.343
P57721	PCBP3	poly(rC) binding protein 3	385.036	115.5	290.413
P22061	PCMT1	protein-L-isoaspartate (D-aspartate) O-methyltransferase	976.056	534.281	797.634
P12004	PCNA	proliferating cell nuclear antigen	136.166	521.821	459.98
O14737	PDCD5	programmed cell death 5	124.502	261.697	392.075
P30101	PDIA3	protein disulfide isomerase family A member 3	613.967	1213.44	2433.05
Q15084	PDIA6	protein disulfide isomerase family A member 6	763.307	258.525	1327.09
P30086	PEBP1	phosphatidylethanolamine binding protein 1	1992.84	3107.95	2921.66
O15067	PFAS	phosphoribosylformylglycinamidine synthase	0	0	134.252
Q9UHV9	PFDN2	prefoldin subunit 2	111.607	429.669	89.6688
Q01813	PFKP	phosphofructokinase, platelet	0	115.5	89.6688
P07737	PFN1	profilin 1	11652.1	9948.81	10279.7
P35080	PFN2	profilin 2	895.5	514.482	459.84
P18669	PGAM1	phosphoglycerate mutase 1	6441.74	6535.29	4396.71
P15259	PGAM2	phosphoglycerate mutase 2	1834.07	761.491	1064.8
Q8N0Y7	PGAM4	phosphoglycerate mutase family member 4	942.887	462	677.609
P52209	PGD	phosphogluconate dehydrogenase	492.329	903.303	367.585
P49763	PGF	placental growth factor	227.406	0	253.383
P00558	PGK1	phosphoglycerate kinase 1	5413.16	4799.68	5433.63
O95336	PGLS	6-phosphogluconolactonase	2389.72	2421.29	1584.21
Q96G03	PGM2	phosphoglucomutase 2	91.2409	149.745	177.625
O43175	PHGDH	phosphoglycerate dehydrogenase	0	115.5	103.52
Q9NRX4	PHPT1	phosphohistidine phosphatase 1	136.166	149.745	0
P12273	PIP	prolactin-induced protein	0	0	134.252
P14618	PKM	pyruvate kinase, muscle	2904.49	3698.21	2676.43
P00750	PLAT	plasminogen activator, tissue type	754.471	0	574.561
Q8NHP8	PLBD2	phospholipase B domain containing 2	91.2409	101.44	110.633
Q15149	PLEC	plectin	1815.38	2347.13	1024.14
Q02809	PLOD1	procollagen-lysine, 2-oxoglutarate 5-dioxygenase 1	398.225	0	1209.48
O00469	PLOD2	procollagen-lysine, 2-oxoglutarate 5-dioxygenase 2	0	2452.57	75.7576
O60568	PLOD3	procollagen-lysine, 2-oxoglutarate 5-dioxygenase 3	0	0	342.988
P00491	PNP	purine nucleoside phosphorylase	5707.25	7058.74	3980.8
Q15063	POSTN	periostin, osteoblast specific factor	124.502	0	90.1713
Q15181	PPA1	pyrophosphatase (inorganic) 1	692.317	806.866	725.231
P62937	PPIA	peptidylprolyl isomerase A	9800.12	8787.11	9335.22
P23284	PPIB	peptidylprolyl isomerase B	6381.25	3565.94	5505.41
P45877	PPIC	peptidylprolyl isomerase C	317.039	115.5	817.102
Q9Y3C6	PPIL1	peptidylprolyl isomerase like 1	0	149.745	148.605
P62136	PPP1CA	protein phosphatase 1 catalytic subunit alpha	0	115.5	169.57
P62140	PPP1CB	protein phosphatase 1 catalytic subunit beta	0	115.5	169.57
P30153	PPP2R1A	protein phosphatase 2 regulatory subunit A, alpha	0	454.067	0
P50897	PPT1	palmitoyl-protein thioesterase 1	101.297	0	133.749
P42785	PRCP	prolylcarboxypeptidase	831.066	778.128	1216.72
Q06830	PRDX1	peroxiredoxin 1	9649.39	6477.07	8133.42
P32119	PRDX2	peroxiredoxin 2	4870.76	3291.92	4928.33
P30048	PRDX3	peroxiredoxin 3	1568.33	1224.12	1569.03
Q13162	PRDX4	peroxiredoxin 4	816.521	231	1108.59
P30044	PRDX5	peroxiredoxin 5	1949.28	2828.08	1883.31
P30041	PRDX6	peroxiredoxin 6	3198.65	4259.42	3254.97
Q9UNN8	PROCR	protein C receptor	1599.85	1175.68	1699.78
P41219	PRPH	peripherin	315.259	449.236	0
O95084	PRSS23	protease, serine 23	1617.84	625.211	2307.8
P07602	PSAP	prosaposin	1405.93	3262.29	2845.34
P25786	PSMA1	proteasome subunit alpha 1	2188.25	1826.69	2292.91
P25787	PSMA2	proteasome subunit alpha 2	1891.91	1810.5	1769.23
P25788	PSMA3	proteasome subunit alpha 3	1356.16	1297.4	1558.83
P25789	PSMA4	proteasome subunit alpha 4	1973.17	1103.5	1395.6
P28066	PSMA5	proteasome subunit alpha 5	1811.85	1773.47	1624.23
P60900	PSMA6	proteasome subunit alpha 6	3778.84	2608.42	4102.6
O14818	PSMA7	proteasome subunit alpha 7	3351.66	3071.43	4052.01
P20618	PSMB1	proteasome subunit beta 1	2292.58	2662.63	2163.5
P49721	PSMB2	proteasome subunit beta 2	1597.24	1655.54	1810.8
P49720	PSMB3	proteasome subunit beta 3	2346.56	2177.87	1861.3
P28070	PSMB4	proteasome subunit beta 4	1129.53	2176.83	1812.78
P28074	PSMB5	proteasome subunit beta 5	1967.05	2503.46	2229.4
P28072	PSMB6	proteasome subunit beta 6	1509.63	1016.47	1210.94
Q99436	PSMB7	proteasome subunit beta 7	258.926	364.737	373.724
P28062	PSMB8	proteasome subunit beta 8	0	480.237	224.423
P28065	PSMB9	proteasome subunit beta 9	101.297	405.762	0
Q9UNM6	PSMD13	proteasome 26S subunit, non-ATPase 13	0	216.941	0
Q06323	PSME1	proteasome activator subunit 1	1164.76	1300.57	1253.16
Q9UL46	PSME2	proteasome activator subunit 2	1073.2	2063.72	505.428
P26599	PTBP1	polypyrimidine tract binding protein 1	1261.07	1117.91	1196.25
Q15185	PTGES3	prostaglandin E synthase 3	0	265.246	0
Q14914	PTGR1	prostaglandin reductase 1	273.723	0	155.719
P26022	PTX3	pentraxin 3	7553.42	9496.22	9287.17
Q92626	PXDN	peroxidasin	3669.02	2802.79	2479.6
O00391	QSOX1	quiescin sulfhydryl oxidase 1	2991.1	3164.36	6589.16
P61026	RAB10	RAB10, member RAS oncogene family	0	380.746	0
P62491	RAB11A	RAB11A, member RAS oncogene family	1124.9	2654.32	1786.75
Q15907	RAB11B	RAB11B, member RAS oncogene family	488.074	1095.23	963.06
P59190	RAB15	RAB15, member RAS oncogene family	0	380.746	249.688
P62820	RAB1A	RAB1A, member RAS oncogene family	0	380.746	0
Q9H0U4	RAB1B	RAB1B, member RAS oncogene family	0	380.746	0
P61019	RAB2A	RAB2A, member RAS oncogene family	0	449.236	44.5831
Q8WUD1	RAB2B	RAB2B, member RAS oncogene family	0	299.491	0
Q15286	RAB35	RAB35, member RAS oncogene family	101.297	740.711	124.844
P51148	RAB5C	RAB5C, member RAS oncogene family	227.406	492.697	0
P20340	RAB6A	RAB6A, member RAS oncogene family	0	265.246	124.844
P51149	RAB7A	RAB7A, member RAS oncogene family	620.929	3336.51	1117.84
P61006	RAB8A	RAB8A, member RAS oncogene family	0	380.746	0
Q92930	RAB8B	RAB8B, member RAS oncogene family	0	231	0
P63000	RAC1	ras-related C3 botulinum toxin substrate 1 (rho family, small GTP binding protein Rac1)	743.318	1850.48	645.412
P15153	RAC2	ras-related C3 botulinum toxin substrate 2 (rho family, small GTP binding protein Rac2)	272.331	231	148.103
P63244	RACK1	receptor for activated C kinase 1	1036.66	3112.07	2800.36
P62826	RAN	RAN, member RAS oncogene family	3766.26	3520.31	3929.01
P62834	RAP1A	RAP1A, member of RAS oncogene family	0	258.525	124.844
P38159	RBMX	RNA binding motif protein, X-linked	340.245	304.321	717.723
P02753	RBP4	retinol binding protein 4	269.236	149.745	0
P35241	RDX	radixin	952.687	577.501	1524.39
P61586	RHOA	ras homolog family member A	136.166	101.44	0
P07998	RNASE1	ribonuclease A family member 1, pancreatic	223.214	0	148.605
Q8NC42	RNF149	ring finger protein 149	282.131	0	120.341
P13489	RNH1	ribonuclease/angiogenin inhibitor 1	1900.31	1191.23	1232.5
P62906	RPL10A	ribosomal protein L10a	683.611	900.059	484.42
P62913	RPL11	ribosomal protein L11	1325.46	1681.31	1076.62
P30050	RPL12	ribosomal protein L12	2974.47	3732.08	2661.05
P50914	RPL14	ribosomal protein L14	91.2409	1013.3	267.042
P61313	RPL15	ribosomal protein L15	0	535.322	0
P35268	RPL22	ribosomal protein L22	272.331	364.737	235.868
P62829	RPL23	ribosomal protein L23	372.275	419.821	268.946
P62750	RPL23A	ribosomal protein L23a	0	1101.24	0
P83731	RPL24	ribosomal protein L24	0	517.05	0
P61353	RPL27	ribosomal protein L27	340.245	231	45.0857
P62888	RPL30	ribosomal protein L30	1691.95	1687.13	1291.67
P62899	RPL31	ribosomal protein L31	0	202.881	146.199
P49207	RPL34	ribosomal protein L34	124.502	101.44	0
P46777	RPL5	ribosomal protein L5	91.2409	595.737	207.858
P18124	RPL7	ribosomal protein L7	101.297	796.355	221.956
P62424	RPL7A	ribosomal protein L7a	0	1357.5	0
P05388	RPLP0	ribosomal protein lateral stalk subunit P0	2262.57	2985	2087.65
P05386	RPLP1	ribosomal protein lateral stalk subunit P1	564.812	1048.76	334.996
P05387	RPLP2	ribosomal protein lateral stalk subunit P2	1621.69	1527.05	886.539
P46783	RPS10	ribosomal protein S10	484.979	468.126	396.149
P62280	RPS11	ribosomal protein S11	908.234	1878.76	379.308
P62277	RPS13	ribosomal protein S13	443.149	2285.3	332.59
P62263	RPS14	ribosomal protein S14	541.607	1373.92	511.927
P62244	RPS15A	ribosomal protein S15a	227.406	1316.58	418.809
P62249	RPS16	ribosomal protein S16	2317.96	2789.92	2165
P08708	RPS17	ribosomal protein S17	136.166	475.466	0
P62269	RPS18	ribosomal protein S18	2399.33	2966.82	2117.45
P39019	RPS19	ribosomal protein S19	1393.65	1865.96	1173.2
P15880	RPS2	ribosomal protein S2	303.89	1099.64	165.426
P60866	RPS20	ribosomal protein S20	577.707	545.169	931.705
P62851	RPS25	ribosomal protein S25	908.395	1321.35	629.61
P62854	RPS26, LOC101929876	ribosomal protein S26, 40S ribosomal protein S26	1114.55	1839	1038.22
P62979	RPS27A	ribosomal protein S27a	1634.7	0	677.461
P62857	RPS28	ribosomal protein S28	457.439	1209.71	169.427
P23396	RPS3	ribosomal protein S3	2392.84	3029.52	2246.74
P61247	RPS3A	ribosomal protein S3A	531.296	851.999	146.199
P62701	RPS4X	ribosomal protein S4, X-linked	1298.98	2251.79	1459.11
P46782	RPS5	ribosomal protein S5	642.903	1002.41	483.554
P62081	RPS7	ribosomal protein S7	1639.67	2652.89	1329.11
P62241	RPS8	ribosomal protein S8	1107.79	3513.15	1652.68
P46781	RPS9	ribosomal protein S9	0	821.371	0
P08865	RPSA	ribosomal protein SA	2499.16	2896.07	1535.33
Q15404	RSU1	Ras suppressor protein 1	1145.54	680.478	1024.85
P60903	S100A10	S100 calcium binding protein A10	0	535.322	0
P31949	S100A11	S100 calcium binding protein A11	1520.54	1724.54	873.404
Q99584	S100A13	S100 calcium binding protein A13	573.515	101.44	356.524
Q96FQ6	S100A16	S100 calcium binding protein A16	543.093	480.237	257.384
P06703	S100A6	S100 calcium binding protein A6	1333.31	1729.06	870.703
P31431	SDC4	syndecan 4	0	299.491	0
Q9BRK5	SDF4	stromal cell derived factor 4	91.2409	0	679.534
P05543	SERPINA7	serpin peptidase inhibitor, clade A (alpha-1 antiproteinase, antitrypsin), member 7	130.344	299.491	0
P30740	SERPINB1	serpin peptidase inhibitor, clade B (ovalbumin), member 1	589.614	691.366	384.848
P35237	SERPINB6	serpin peptidase inhibitor, clade B (ovalbumin), member 6	773.247	2428.51	1268.9
P50452	SERPINB8	serpin peptidase inhibitor, clade B (ovalbumin), member 8	91.2409	380.746	299.618
P50453	SERPINB9	serpin peptidase inhibitor, clade B (ovalbumin), member 9	1015.06	1279.2	1514.93
P01008	SERPINC1	serpin peptidase inhibitor, clade C (antithrombin), member 1	111.607	0	303.951
P05121	SERPINE1	serpin peptidase inhibitor, clade E (nexin, plasminogen activator inhibitor type 1), member 1	20573.3	18927.6	19337.9
P50454	SERPINH1	serpin peptidase inhibitor, clade H (heat shock protein 47), member 1, (collagen binding protein 1)	984.227	946.974	2632.12
O75830	SERPINI2	serpin peptidase inhibitor, clade I (pancpin), member 2	695.156	1014.52	1297.64
P31947	SFN	stratifin	0	231	273.09
P51688	SGSH	N-sulfoglucosamine sulfohydrolase	0	149.745	259.239
O75368	SH3BGRL	SH3 domain binding glutamate rich protein like	1409.27	1312.06	1358.42
Q9UJC5	SH3BGRL2	SH3 domain binding glutamate rich protein like 2	0	0	111.136
Q9H299	SH3BGRL3	SH3 domain binding glutamate rich protein like 3	845.202	1188	1025.62
Q99962	SH3GL2	SH3-domain GRB2-like 2	0	0	111.136
Q9HAT2	SIAE	sialic acid acetylesterase	0	0	177.625
P62318	SNRPD3	small nuclear ribonucleoprotein D3 polypeptide	620.89	466.177	438.325
P62304	SNRPE	small nuclear ribonucleoprotein polypeptide E	124.502	115.5	156.222
P00441	SOD1	superoxide dismutase 1, soluble	2604.68	3263.08	3198
P04179	SOD2	superoxide dismutase 2, mitochondrial	1117.98	4598.6	612.446
P09486	SPARC	secreted protein acidic and cysteine rich	9151.87	3938.25	7066
Q08629	SPOCK1	sparc/osteonectin, cwcv and kazal-like domains proteoglycan (testican) 1	1563.78	839.162	1772.17
Q13813	SPTAN1	spectrin alpha, non-erythrocytic 1	1881.39	523.771	717.048
Q01082	SPTBN1	spectrin beta, non-erythrocytic 1	447.384	359.965	214.656
P10124	SRGN	serglycin	124.502	149.745	715.285
P30626	SRI	sorcin	111.607	160.256	0
O60687	SRPX2	sushi repeat containing protein, X-linked 2	0	263.296	224.423
Q04837	SSBP1	single-stranded DNA binding protein 1, mitochondrial	91.2409	449.236	561.056
P16949	STMN1	stathmin 1	1859.99	1638.31	1139.18
P53999	SUB1	SUB1 homolog, transcriptional regulator	0	101.44	124.844
P37802	TAGLN2	transgelin 2	6642.66	7822.27	7895.01
P37837	TALDO1	transaldolase 1	4973.21	3123.76	4726.62
P26639	TARS	threonyl-tRNA synthetase	0	0	156.158
O75347	TBCA	tubulin folding cofactor A	1713.53	1275.18	2182.39
P20062	TCN2	transcobalamin 2	821.957	0	1298.46
P10646	TFPI	tissue factor pathway inhibitor	870.446	593.097	1670.24
Q15582	TGFBI	transforming growth factor beta induced	212.904	0	45.0857
P21980	TGM2	transglutaminase 2	111.607	433.881	289.971
P07996	THBS1	thrombospondin 1	25062.6	24859.1	24268.6
P01033	TIMP1	TIMP metallopeptidase inhibitor 1	2438.33	1906.27	3485.04
P16035	TIMP2	TIMP metallopeptidase inhibitor 2	4794.34	2215.6	4463.45
Q9GZM7	TINAGL1	tubulointerstitial nephritis antigen like 1	0	0	89.1663
P29401	TKT	transketolase	3673.65	3425.25	4101.14
Q9Y490	TLN1	talin 1	2966.78	1985.03	207.039
Q53FA7	TP53I3	tumor protein p53 inducible protein 3	312.826	0	221.267
P60174	TPI1	triosephosphate isomerase 1	12299.7	12031.1	11243
P06753	TPM3	tropomyosin 3	2629.18	2208.96	5109.01
P67936	TPM4	tropomyosin 4	2709.05	4419.69	7136.59
O14773	TPP1	tripeptidyl peptidase I	589.115	149.745	948.579
P13693	TPT1	tumor protein, translationally-controlled 1	1252.29	605.025	1800.28
Q71U36	TUBA1A	tubulin alpha 1a	1335.59	2048	2382.7
P68363	TUBA1B	tubulin alpha 1b	396.833	911.237	867.198
P68366	TUBA4A	tubulin alpha 4a	136.166	645.991	421.569
P07437	TUBB	tubulin beta class I	334.821	1480.34	878.958
Q13885	TUBB2A	tubulin beta 2A class IIa	0	265.246	768.325
Q13509	TUBB3	tubulin beta 3 class III	0	265.246	369.872
P04350	TUBB4A	tubulin beta 4A class IVa	0	231	398.955
P68371	TUBB4B	tubulin beta 4B class IVb	0	380.746	768.325
Q9BUF5	TUBB6	tubulin beta 6 class V	0	115.5	266.855
Q6IBS0	TWF2	twinfilin actin binding protein 2	136.166	101.44	103.52
Q9GZX9	TWSG1	twisted gastrulation BMP signaling modulator 1	0	0	110.633
P10599	TXN	thioredoxin	1428.71	1580.85	1215.93
Q9BRA2	TXNDC17	thioredoxin domain containing 17	657.284	2043.77	883.248
Q8NBS9	TXNDC5	thioredoxin domain containing 5 (endoplasmic reticulum)	3201.01	1426.14	3942.53
O43396	TXNL1	thioredoxin like 1	0	101.44	332.339
Q16881	TXNRD1	thioredoxin reductase 1	111.607	833.772	630.052
P22314	UBA1	ubiquitin like modifier activating enzyme 1	840.045	1375.61	280.563
P62987	UBA52	ubiquitin A-52 residue ribosomal protein fusion product 1	3819.34	2313.75	3823.25
P62837	UBE2D2	ubiquitin conjugating enzyme E2D 2	780.555	789.016	580.683
P61086	UBE2K	ubiquitin conjugating enzyme E2K	293.834	352.626	518.837
P68036	UBE2L3	ubiquitin conjugating enzyme E2L 3	351.929	1322.68	874.279
P61081	UBE2M	ubiquitin conjugating enzyme E2M	0	0	89.1663
P61088	UBE2N	ubiquitin conjugating enzyme E2N	2155.97	2507.75	1990.67
Q13404	UBE2V1, TMEM189-UBE2V1	ubiquitin conjugating enzyme E2 variant 1, TMEM189-UBE2V1 readthrough	1317.83	1870.43	1022.5
Q15819	UBE2V2	ubiquitin conjugating enzyme E2 variant 2	555.988	829.982	507.22
P09936	UCHL1	ubiquitin C-terminal hydrolase L1	1975.24	3368.42	2246.35
P15374	UCHL3	ubiquitin C-terminal hydrolase L3	182.482	575.866	400.604
Q9Y3C8	UFC1	ubiquitin-fold modifier conjugating enzyme 1	0	149.745	45.0857
Q99536	VAT1	vesicle amine transport 1	111.607	216.941	0
P19320	VCAM1	vascular cell adhesion molecule 1	0	3085.15	0
P18206	VCL	vinculin	2632.2	3990.35	2452.29
P55072	VCP	valosin containing protein	3425.76	9787.42	6759.73
P08670	VIM	vimentin	24985.2	21545.7	26476.5
O95497	VNN1	vanin 1	330.688	0	303.951
Q9UBQ0	VPS29	VPS29, retromer complex component	202.848	1284.05	296.708
P04275	VWF	von Willebrand factor	10160.6	4894.98	7994.35
P23381	WARS	tryptophanyl-tRNA synthetase	927.876	627.343	280.563
O75083	WDR1	WD repeat domain 1	476.431	1163.72	1208.97
Q8TCV5	WFDC5	WAP four-disulfide core domain 5	447.384	115.5	200.602
O75191	XYLB	xylulokinase homolog (H. influenzae)	269.236	378.797	44.5831
P31946	YWHAB	tyrosine 3-monooxygenase/tryptophan 5-monooxygenase activation protein beta	5765.9	4541.02	4302.84
P62258	YWHAE	tyrosine 3-monooxygenase/tryptophan 5-monooxygenase activation protein epsilon	9645.77	7567.56	7627.96
P61981	YWHAG	tyrosine 3-monooxygenase/tryptophan 5-monooxygenase activation protein gamma	5866.56	5567.19	3734.03
Q04917	YWHAH	tyrosine 3-monooxygenase/tryptophan 5-monooxygenase activation protein eta	1471.09	2510.83	2493.93
P27348	YWHAQ	tyrosine 3-monooxygenase/tryptophan 5-monooxygenase activation protein theta	4825.67	4676.17	3351.5
P63104	YWHAZ	tyrosine 3-monooxygenase/tryptophan 5-monooxygenase activation protein zeta	11267.7	8978.52	7565.42
