# Supplementary material for: Proteome profiling in IL-1β and VEGF-activated human umbilical vein endothelial cells delineates the interlink between inflammation and angiogenesis
Source: PLoS One. 2017 Jun 15;12(6):e0179065. doi: 10.1371/journal.pone.0179065 (PMC5472280; doi:10.1371/journal.pone.0179065)
Supplement: S2 Table — Summarized ClueGO GO-Term results. GOID: GO Identification number, GOTerm: GO Term name, c: associated Genes found, % associated Genes: percentage of associated genes found, Term Pvalue: uncorrected p-value for the respective GO-term, Term PValue Corrected with Benjamini-Hochberg: corrected p-value for the respective GO-Term, Associated Genes Found: list of associated genes found., Genes IL-1beta treated HUVEC and %Genes IL-1beta treated HUVEC: list of genes found in IL-1beta treated HUVEC and percentage of the total genes of the GO-Term, Genes VEGF treated HUVEC and %Genes VEGF treated HUVEC: the same for VEGF treated HUVEC. (XLS) [file pone.0179065.s002.xls]

## Sheet: Cyoplasma
KEGG ID	Pathway Name	c	% Associated Genes	Term PValue	Term PValue Corrected with Benjamini-Hochberg	Associated Genes Found	Genes IL-1beta treated HUVEC	%Genes IL-1beta treated HUVEC	Genes VEGF treated HUVEC	%Genes VEGF treated HUVEC
KEGG:05010	Alzheimer's disease	7	4.16667	0.0210234	0.0455508	NDUFA10, NDUFA13, NDUFA7, NDUFB1, NDUFS1, NDUFS7, PPP3R1	NDUFA10, NDUFA13, NDUFB1, NDUFS1, PPP3R1	55.9351	NDUFA10, NDUFA13, NDUFA7, NDUFB1, NDUFS1, NDUFS7, PPP3R1	78.3092
KEGG:05016	Huntington's disease	8	4.14508	0.0152563	0.0396665	NDUFA10, NDUFA13, NDUFA7, NDUFB1, NDUFS1, NDUFS7, POLR2H, TBPL2	NDUFA10, NDUFA13, NDUFB1, NDUFS1	41.8414	NDUFA10, NDUFA13, NDUFA7, NDUFB1, NDUFS1, NDUFS7, POLR2H, TBPL2	83.6829
KEGG:00190	Oxidative phosphorylation	6	4.51128	0.0211283	0.0422566	NDUFA10, NDUFA13, NDUFA7, NDUFB1, NDUFS1, NDUFS7	NDUFA10, NDUFA13, NDUFB1, NDUFS1	51.8768	NDUFA10, NDUFA13, NDUFA7, NDUFB1, NDUFS1, NDUFS7	77.8151
KEGG:05012	Parkinson's disease	7	4.89511	0.00922114	0.0342499	HTRA2, NDUFA10, NDUFA13, NDUFA7, NDUFB1, NDUFS1, NDUFS7	NDUFA10, NDUFA13, NDUFB1, NDUFS1	46.3719	HTRA2, NDUFA10, NDUFA13, NDUFA7, NDUFB1, NDUFS1, NDUFS7	81.1508
KEGG:05134	Legionellosis	5	9.09091	0.00168646	0.021924	CXCL1, CXCL2, CXCL8, EEF1A2, NFKB2	CXCL1, CXCL2, CXCL8, NFKB2	80	EEF1A2	20
KEGG:04064	NF-kappa B signaling pathway	4	4.3956	0.052341	0.0716246	CXCL2, CXCL8, NFKB2, VCAM1	CXCL2, CXCL8, NFKB2, VCAM1	100		0
KEGG:04621	NOD-like receptor signaling pathway	3	5.26316	0.0507909	0.0733647	CXCL1, CXCL2, CXCL8	CXCL1, CXCL2, CXCL8	100		0
KEGG:05132	Salmonella infection	7	8.13954	0.000498411	0.0129587	ARPC1A, CXCL1, CXCL2, CXCL8, MYH10, NOS2, WASF1	ARPC1A, CXCL1, CXCL2, CXCL8, WASF1	66.8418	ARPC1A, MYH10, NOS2	40.1051
KEGG:05131	Shigellosis	4	6.55738	0.0141654	0.0409222	ARPC1A, CRKL, CXCL8, WASF1	ARPC1A, CXCL8, WASF1	64.6015	ARPC1A, CRKL	43.0677
KEGG:05221	Acute myeloid leukemia	3	5.26316	0.0507909	0.0733647	JUP, MAP2K1, MAP2K2	JUP, MAP2K2	45.5071	JUP, MAP2K1, MAP2K2	68.2606
KEGG:04662	B cell receptor signaling pathway	3	4.16667	0.0898864	0.0934818	MAP2K1, MAP2K2, PPP3R1	MAP2K2, PPP3R1	45.5071	MAP2K1, MAP2K2, PPP3R1	68.2606
KEGG:05219	Bladder cancer	4	10.5263	0.00256871	0.0222622	CDKN2A, CXCL8, MAP2K1, MAP2K2	CDKN2A, CXCL8, MAP2K2	58.0279	CDKN2A, MAP2K1, MAP2K2	58.0279
KEGG:05230	Central carbon metabolism in cancer	3	4.47761	0.0756897	0.0855623	MAP2K1, MAP2K2, PFKM	MAP2K2, PFKM	45.5071	MAP2K1, MAP2K2, PFKM	68.2606
KEGG:05220	Chronic myeloid leukemia	5	6.84931	0.00588604	0.0306074	CDKN2A, CRKL, MAP2K1, MAP2K2, SHC1	CDKN2A, MAP2K2	33.0835	CDKN2A, CRKL, MAP2K1, MAP2K2, SHC1	82.7087
KEGG:04012	ErbB signaling pathway	4	4.5977	0.0455348	0.0789271	CRKL, MAP2K1, MAP2K2, SHC1	MAP2K2	21.5338	CRKL, MAP2K1, MAP2K2, SHC1	86.1353
KEGG:04915	Estrogen signaling pathway	4	4	0.0696115	0.0861856	GNAS, MAP2K1, MAP2K2, SHC1	MAP2K2	21.5338	GNAS, MAP2K1, MAP2K2, SHC1	86.1353
KEGG:04540	Gap junction	4	4.49438	0.0488706	0.0747433	GNAS, MAP2K1, MAP2K2, TUBB8	MAP2K2	21.5338	GNAS, MAP2K1, MAP2K2, TUBB8	86.1353
KEGG:05214	Glioma	4	6.15385	0.017597	0.041593	CDKN2A, MAP2K1, MAP2K2, SHC1	CDKN2A, MAP2K2	38.6853	CDKN2A, MAP2K1, MAP2K2, SHC1	77.3706
KEGG:04730	Long-term depression	4	6.66667	0.0133808	0.0434877	GNAS, MAP2K1, MAP2K2, PPP2CB	MAP2K2	21.5338	GNAS, MAP2K1, MAP2K2, PPP2CB	86.1353
KEGG:04720	Long-term potentiation	3	4.47761	0.0756897	0.0855623	MAP2K1, MAP2K2, PPP3R1	MAP2K2, PPP3R1	45.5071	MAP2K1, MAP2K2, PPP3R1	68.2606
KEGG:05218	Melanoma	3	4.22535	0.0869588	0.0942054	CDKN2A, MAP2K1, MAP2K2	CDKN2A, MAP2K2	45.5071	CDKN2A, MAP2K1, MAP2K2	68.2606
KEGG:05223	Non-small cell lung cancer	3	5.35714	0.0485712	0.0789281	CDKN2A, MAP2K1, MAP2K2	CDKN2A, MAP2K2	45.5071	CDKN2A, MAP2K1, MAP2K2	68.2606
KEGG:04917	Prolactin signaling pathway	4	5.55556	0.0247807	0.0460213	MAP2K1, MAP2K2, SHC1, STAT1	MAP2K2, STAT1	43.0677	MAP2K1, MAP2K2, SHC1	64.6015
KEGG:05211	Renal cell carcinoma	3	4.54545	0.0729855	0.0862556	CRKL, MAP2K1, MAP2K2	MAP2K2	26.416	CRKL, MAP2K1, MAP2K2	79.2481
KEGG:04370	VEGF signaling pathway	3	4.91803	0.0601696	0.0782205	MAP2K1, MAP2K2, PPP3R1	MAP2K2, PPP3R1	45.5071	MAP2K1, MAP2K2, PPP3R1	68.2606
KEGG:04520	Adherens junction	3	4.10959	0.0928568	0.0928568	FYN, WASF1, YES1	FYN, WASF1, YES1	100		0
KEGG:00480	Glutathione metabolism	4	7.84314	0.00755915	0.0327563	GGT5, GSS, MGST1, RRM2	GSS	21.5338	GGT5, GSS, MGST1, RRM2	86.1353
KEGG:03060	Protein export	3	13.0435	0.00421097	0.0273713	SRP19, SRP54, SRP72	SRP19, SRP72	45.5071	SRP19, SRP54, SRP72	68.2606

## Sheet: Nucleic compartment
GOID	GOTerm	c	% Associated Genes	Term PValue	Term PValue Corrected with Benjamini-Hochberg	Associated Genes Found	Genes IL-1beta treated HUVEC	%Genes IL-1beta treated HUVEC	Genes VEGF treated HUVEC	%Genes VEGF treated HUVEC
GO:0048490	anterograde synaptic vesicle transport	3	18.75	0.000227853	0.00091141	AP3B1, AP3M1, SNAPIN	AP3B1, AP3M1, SNAPIN	61.3147	AP3B1, AP3M1, SNAPIN	61.3147
GO:0010970	microtubule-based transport	5	6.09756	0.000640485	0.00160121	AP3B1, AP3M1, MAP1S, SNAPIN, UCHL1	AP3B1, AP3M1, MAP1S, SNAPIN, UCHL1	77.3976	AP3B1, AP3M1, SNAPIN	46.4386
GO:0051607	defense response to virus	11	5.18868	3.61921e-06	2.41281e-05	AP2S1, ARF1, CXCL10, IFITM1, ISG20, MX1, MX2, OAS1, OASL, PML, ZC3HAV1	AP2S1, ARF1, CXCL10, IFITM1, ISG20, MX1, MX2, OAS1, OASL, PML, ZC3HAV1	86.4858	AP2S1, ARF1, IFITM1, PML, ZC3HAV1	39.3117
GO:0050688	regulation of defense response to virus	4	4.93827	0.00436497	0.00545621	AP2S1, ARF1, PML, ZC3HAV1	AP2S1, ARF1, PML, ZC3HAV1	66.6667	AP2S1, ARF1, PML, ZC3HAV1	66.6667
GO:0006901	vesicle coating	4	9.09091	0.00044036	0.00146787	AP2S1, ARF1, SAR1B, TMED10	AP2S1, ARF1, SAR1B, TMED10	66.6667	AP2S1, ARF1, SAR1B, TMED10	66.6667
GO:0048199	vesicle targeting, to, from or within Golgi	3	9.67742	0.00170197	0.00283661	ARF1, SAR1B, TMED10	ARF1, SAR1B, TMED10	61.3147	ARF1, SAR1B, TMED10	61.3147
GO:0045069	regulation of viral genome replication	7	12.963	4.15577e-07	8.31155e-06	CXCL8, IFITM1, ISG20, MX1, OAS1, OASL, ZC3HAV1	CXCL8, IFITM1, ISG20, MX1, OAS1, OASL, ZC3HAV1	88.5622	IFITM1, ZC3HAV1	25.3035
GO:0050792	regulation of viral process	9	8.18182	6.00816e-07	6.00816e-06	CXCL8, GTF2H1, GTF2H4, IFITM1, ISG20, MX1, OAS1, OASL, ZC3HAV1	CXCL8, GTF2H1, GTF2H4, IFITM1, ISG20, MX1, OAS1, OASL, ZC3HAV1	88.4228	GTF2H1, IFITM1, ZC3HAV1	29.4743
GO:0060337	type I interferon signaling pathway	6	7.69231	5.61286e-05	0.000280643	IFITM1, ISG20, MX1, MX2, OAS1, OASL	IFITM1, ISG20, MX1, MX2, OAS1, OASL	92.0782	IFITM1	15.3464
GO:0006987	activation of signaling protein activity involved in unfolded protein response	4	5.88235	0.00230256	0.00328938	ATP6V0D1, CXCL8, HYOU1, SRPR	ATP6V0D1, CXCL8, HYOU1, SRPR	71.2414	ATP6V0D1, HYOU1, SRPR	53.4311
GO:0032069	regulation of nuclease activity	5	6.57895	0.000450364	0.00128676	ATP6V0D1, CXCL8, HYOU1, OAS1, SRPR	ATP6V0D1, CXCL8, HYOU1, OAS1, SRPR	77.3976	ATP6V0D1, HYOU1, SRPR	46.4386
GO:0060561	apoptotic process involved in morphogenesis	3	10.7143	0.00125847	0.00228813	LRP5, PML, PPP2R1B	PML, PPP2R1B	45.5071	LRP5, PML, PPP2R1B	68.2606
GO:0006378	mRNA polyadenylation	3	11.5385	0.00100844	0.00201688	CSTF1, CSTF2, GRSF1	CSTF1	26.416	CSTF1, CSTF2, GRSF1	79.2481
GO:0006739	NADP metabolic process	3	8.10811	0.00285788	0.0038105	PGD, PRDX5, TPI1	PGD, PRDX5, TPI1	79.2481	PRDX5	26.416
GO:0071158	positive regulation of cell cycle arrest	4	4.54545	0.00587586	0.00652873	PML, PRKCA, PSMB7, PSMD6	PML, PRKCA, PSMB7, PSMD6	71.2414	PML, PRKCA, PSMB7	53.4311
GO:0050921	positive regulation of chemotaxis	4	4.08163	0.00859125	0.00904342	CDH13, CXCL10, CXCL8, PRKCA	CDH13, CXCL10, CXCL8, PRKCA	77.3706	CDH13, PRKCA	38.6853
GO:1900087	positive regulation of G1/S transition of mitotic cell cycle	3	12	0.000896379	0.00199195	ANXA1, CUL4A, CUL4B	ANXA1	26.416	ANXA1, CUL4A, CUL4B	79.2481
GO:0045429	positive regulation of nitric oxide biosynthetic process	3	9.09091	0.00204598	0.00314767	ICAM1, PTX3, SOD2	ICAM1, PTX3, SOD2	79.2481	PTX3	26.416
GO:0009168	purine ribonucleoside monophosphate biosynthetic process	3	4.41176	0.015839	0.015839	ADSL, ATP5C1, ATP5J2	ATP5J2	26.416	ADSL, ATP5C1, ATP5J2	79.2481
GO:0044801	single-organism membrane fusion	4	4.5977	0.00564123	0.00663675	ANXA1, GNAI1, SNAPIN, TIE1	ANXA1, GNAI1, SNAPIN, TIE1	66.6667	ANXA1, GNAI1, SNAPIN, TIE1	66.6667

## Sheet: Extracellular Proteins
GOID	GOTerm	c	% Associated Genes	Term PValue	Term PValue Corrected with Benjamini-Hochberg	Associated Genes Found	Genes IL-1beta treated HUVEC	%Genes IL-1beta treated HUVEC	Genes VEGF treated HUVEC	%Genes VEGF treated HUVEC
GO:0006987	activation of signaling protein activity involved in unfolded protein response	3	4.47761	0.0109905	0.0113902	CALR, CXCL8, HSP90B1	CALR, CXCL8, HSP90B1	68.2606	CALR, HSP90B1	45.5071
GO:0060326	cell chemotaxis	11	4.91071	1.94382e-06	2.76995e-05	CALR, CCL14, CXCL1, CXCL10, CXCL2, CXCL3, CXCL6, CXCL8, IL6, NRP1, VCAM1	CALR, CXCL1, CXCL10, CXCL2, CXCL3, CXCL6, CXCL8, IL6, VCAM1	78.9532	CALR, CCL14, NRP1	26.3177
GO:0048520	positive regulation of behavior	6	4.95868	0.000333382	0.00100014	CALR, CXCL10, CXCL8, DSCAM, IL6, NRP1	CALR, CXCL10, CXCL8, DSCAM, IL6	71.8045	CALR, DSCAM, NRP1	43.0827
GO:0050921	positive regulation of chemotaxis	6	5.76923	0.000145545	0.000592578	CALR, CXCL10, CXCL8, DSCAM, IL6, NRP1	CALR, CXCL10, CXCL8, DSCAM, IL6	71.8045	CALR, DSCAM, NRP1	43.0827
GO:0032075	positive regulation of nuclease activity	3	4.34783	0.0119162	0.012129	CALR, CXCL8, HSP90B1	CALR, CXCL8, HSP90B1	68.2606	CALR, HSP90B1	45.5071
GO:0032069	regulation of nuclease activity	3	4	0.0149606	0.0149606	CALR, CXCL8, HSP90B1	CALR, CXCL8, HSP90B1	68.2606	CALR, HSP90B1	45.5071
GO:0002673	regulation of acute inflammatory response	4	5.47945	0.0019319	0.00344119	CD59, CFB, CXCL10, IL6	CD59, CFB, CXCL10, IL6	86.1353	CD59	21.5338
GO:0002690	positive regulation of leukocyte chemotaxis	4	6.45161	0.00104701	0.00213142	CALR, CXCL10, CXCL8, IL6	CALR, CXCL10, CXCL8, IL6	86.1353	CALR	21.5338
GO:0002687	positive regulation of leukocyte migration	4	4.7619	0.00323826	0.00461452	CALR, CXCL10, CXCL8, IL6	CALR, CXCL10, CXCL8, IL6	86.1353	CALR	21.5338
GO:0002688	regulation of leukocyte chemotaxis	4	5.33333	0.00213552	0.00358014	CALR, CXCL10, CXCL8, IL6	CALR, CXCL10, CXCL8, IL6	86.1353	CALR	21.5338
GO:0045740	positive regulation of DNA replication	4	6.34921	0.00111234	0.00218633	CACYBP, CALR, CSF2, IL6	CACYBP, CALR, CSF2, IL6	77.3706	CACYBP, CALR	38.6853
GO:0006026	aminoglycan catabolic process	3	4.34783	0.0119162	0.012129	CD44, SDC4, SGSH	CD44, SDC4, SGSH	68.2606	CD44, SGSH	45.5071
GO:0006027	glycosaminoglycan catabolic process	3	4.83871	0.00886749	0.00953673	CD44, SDC4, SGSH	CD44, SDC4, SGSH	68.2606	CD44, SGSH	45.5071
GO:0019886	antigen processing and presentation of exogenous peptide antigen via MHC class II	6	6.25	9.32255e-05	0.000531385	ACTR1A, ACTR1B, CLTC, CTSS, LGMN, SH3GL2	ACTR1A, CLTC, CTSS, LGMN	54.3643	ACTR1A, ACTR1B, CLTC, LGMN, SH3GL2	67.9554
GO:1901185	negative regulation of ERBB signaling pathway	3	6.66667	0.00358075	0.00485959	GRB2, LGMN, SH3GL2	LGMN	26.416	GRB2, LGMN, SH3GL2	79.2481
GO:0031623	receptor internalization	5	7.14286	0.000175596	0.000625562	CCL14, CLTC, CXCL8, GRB2, SH3GL2	CLTC, CXCL8	35.9298	CCL14, CLTC, GRB2, SH3GL2	71.8596
GO:0043112	receptor metabolic process	7	5.18518	8.79183e-05	0.000556816	CCL14, CLTC, CXCL8, GRB2, LAMTOR1, LGMN, SH3GL2	CLTC, CXCL8, LGMN	37.9552	CCL14, CLTC, GRB2, LAMTOR1, LGMN, SH3GL2	75.9104
GO:0030449	regulation of complement activation	3	9.09091	0.00144944	0.00275394	CD59, CFB, CXCL10	CD59, CFB, CXCL10	79.2481	CD59	26.416
GO:0002920	regulation of humoral immune response	3	6	0.00484053	0.00599805	CD59, CFB, CXCL10	CD59, CFB, CXCL10	79.2481	CD59	26.416
GO:2000257	regulation of protein activation cascade	3	8.57143	0.00172395	0.00316985	CD59, CFB, CXCL10	CD59, CFB, CXCL10	79.2481	CD59	26.416
GO:0001954	positive regulation of cell-matrix adhesion	3	6.97674	0.00314106	0.00459078	CSF1, S100A10, SDC4	CSF1, S100A10, SDC4	79.2481	CSF1	26.416
GO:1901888	regulation of cell junction assembly	3	5.45455	0.00634069	0.00737591	RAP1A, S100A10, SDC4	RAP1A, S100A10, SDC4	79.2481	RAP1A	26.416
GO:0042267	natural killer cell mediated cytotoxicity	3	6.97674	0.00314106	0.00459078	HLA-A, TUBB2A, TUBB4B	HLA-A, TUBB2A, TUBB4B	61.3147	HLA-A, TUBB2A, TUBB4B	61.3147
GO:0002228	natural killer cell mediated immunity	3	6.97674	0.00314106	0.00459078	HLA-A, TUBB2A, TUBB4B	HLA-A, TUBB2A, TUBB4B	61.3147	HLA-A, TUBB2A, TUBB4B	61.3147
GO:2001239	regulation of extrinsic apoptotic signaling pathway in absence of ligand	3	5	0.00809336	0.00904552	CSF2, PPP1CA, PPP2R1A	CSF2, PPP1CA, PPP2R1A	79.2481	PPP1CA	26.416
GO:0042509	regulation of tyrosine phosphorylation of STAT protein	3	5.35714	0.00667067	0.00760456	CSF2, IL6, PPP2R1A	CSF2, IL6, PPP2R1A	100		0
GO:0007260	tyrosine phosphorylation of STAT protein	3	4.7619	0.00927051	0.00978554	CSF2, IL6, PPP2R1A	CSF2, IL6, PPP2R1A	100		0
GO:0042590	antigen processing and presentation of exogenous peptide antigen via MHC class I	5	6.17284	0.000349665	0.000996545	CALR, CTSS, HLA-A, PSMB8, PSMD13	CALR, CTSS, HLA-A, PSMB8, PSMD13	77.3976	CALR, HLA-A, PSMB8	46.4386
GO:0002479	antigen processing and presentation of exogenous peptide antigen via MHC class I, TAP-dependent	4	5.1948	0.00235361	0.00383302	CALR, HLA-A, PSMB8, PSMD13	CALR, HLA-A, PSMB8, PSMD13	71.2414	CALR, HLA-A, PSMB8	53.4311
GO:0034637	cellular carbohydrate biosynthetic process	4	4.5977	0.003679	0.00487681	B3GNT1, GOT1, PPP1CA, PPP1CB	PPP1CA, PPP1CB	38.6853	B3GNT1, GOT1, PPP1CA, PPP1CB	77.3706
GO:0044275	cellular carbohydrate catabolic process	3	4.34783	0.0119162	0.012129	GAA, PPP1CA, PPP1CB	GAA, PPP1CA, PPP1CB	61.3147	GAA, PPP1CA, PPP1CB	61.3147
GO:0033692	cellular polysaccharide biosynthetic process	3	4	0.0149606	0.0149606	B3GNT1, PPP1CA, PPP1CB	PPP1CA, PPP1CB	45.5071	B3GNT1, PPP1CA, PPP1CB	68.2606
GO:0044247	cellular polysaccharide catabolic process	3	11.1111	0.000797176	0.00181756	GAA, PPP1CA, PPP1CB	GAA, PPP1CA, PPP1CB	61.3147	GAA, PPP1CA, PPP1CB	61.3147
GO:0009251	glucan catabolic process	3	11.5385	0.000711619	0.00169009	GAA, PPP1CA, PPP1CB	GAA, PPP1CA, PPP1CB	61.3147	GAA, PPP1CA, PPP1CB	61.3147
GO:0005980	glycogen catabolic process	3	12	0.000632188	0.00163794	GAA, PPP1CA, PPP1CB	GAA, PPP1CA, PPP1CB	61.3147	GAA, PPP1CA, PPP1CB	61.3147
GO:0030212	hyaluronan metabolic process	3	7.5	0.00254727	0.00403318	CD44, CLTC, IL6	CD44, CLTC, IL6	68.2606	CD44, CLTC	45.5071
GO:0000271	polysaccharide biosynthetic process	4	4.87805	0.0029655	0.00456847	B3GNT1, CLTC, PPP1CA, PPP1CB	CLTC, PPP1CA, PPP1CB	53.4311	B3GNT1, CLTC, PPP1CA, PPP1CB	71.2414
GO:0000272	polysaccharide catabolic process	3	10.3448	0.000987419	0.00208455	GAA, PPP1CA, PPP1CB	GAA, PPP1CA, PPP1CB	61.3147	GAA, PPP1CA, PPP1CB	61.3147
GO:0043255	regulation of carbohydrate biosynthetic process	4	4.7619	0.00323826	0.00461452	CLTC, IL6, PPP1CA, PPP1CB	CLTC, IL6, PPP1CA, PPP1CB	71.2414	CLTC, PPP1CA, PPP1CB	53.4311
GO:0032885	regulation of polysaccharide biosynthetic process	3	8.10811	0.00202918	0.00350496	CLTC, PPP1CA, PPP1CB	CLTC, PPP1CA, PPP1CB	61.3147	CLTC, PPP1CA, PPP1CB	61.3147
GO:0032881	regulation of polysaccharide metabolic process	3	6.97674	0.00314106	0.00459078	CLTC, PPP1CA, PPP1CB	CLTC, PPP1CA, PPP1CB	61.3147	CLTC, PPP1CA, PPP1CB	61.3147
GO:0006189	'de novo' IMP biosynthetic process	3	42.8571	1.03789e-05	0.000118319	GART, PAICS, PFAS	PAICS	26.416	GART, PAICS, PFAS	79.2481
GO:0006188	IMP biosynthetic process	3	25	6.38844e-05	0.000455177	GART, PAICS, PFAS	PAICS	26.416	GART, PAICS, PFAS	79.2481
GO:0046040	IMP metabolic process	3	20	0.000130467	0.000619718	GART, PAICS, PFAS	PAICS	26.416	GART, PAICS, PFAS	79.2481
GO:0009112	nucleobase metabolic process	3	4	0.0149606	0.0149606	GART, PAICS, PFAS	PAICS	26.416	GART, PAICS, PFAS	79.2481
GO:0009124	nucleoside monophosphate biosynthetic process	4	4.34783	0.00450191	0.00570242	CMPK1, GART, PAICS, PFAS	CMPK1, PAICS	38.6853	CMPK1, GART, PAICS, PFAS	77.3706
GO:0006144	purine nucleobase metabolic process	3	6.52174	0.00381412	0.00494102	GART, PAICS, PFAS	PAICS	26.416	GART, PAICS, PFAS	79.2481
GO:0009127	purine nucleoside monophosphate biosynthetic process	3	4.34783	0.0119162	0.012129	GART, PAICS, PFAS	PAICS	26.416	GART, PAICS, PFAS	79.2481
GO:0009168	purine ribonucleoside monophosphate biosynthetic process	3	4.34783	0.0119162	0.012129	GART, PAICS, PFAS	PAICS	26.416	GART, PAICS, PFAS	79.2481
GO:0009156	ribonucleoside monophosphate biosynthetic process	4	4.70588	0.0033809	0.00470028	CMPK1, GART, PAICS, PFAS	CMPK1, PAICS	38.6853	CMPK1, GART, PAICS, PFAS	77.3706
GO:0046824	positive regulation of nucleocytoplasmic transport	4	4.0404	0.00585209	0.00694936	ANP32B, CSF3, IL6, SFN	ANP32B, CSF3, IL6, SFN	77.3706	ANP32B, SFN	38.6853
GO:0006611	protein export from nucleus	3	5.66038	0.00571096	0.00692606	ANP32B, CALR, SFN	ANP32B, CALR, SFN	61.3147	ANP32B, CALR, SFN	61.3147
GO:0051084	'de novo' posttranslational protein folding	9	18	1.7435e-10	9.93796e-09	CCT2, CCT3, CCT5, CCT8, TUBB2A, TUBB3, TUBB4A, TUBB4B, TUBB6	CCT2, CCT5, CCT8, TUBB2A, TUBB3, TUBB4A, TUBB4B, TUBB6	72.1216	CCT2, CCT3, TUBB2A, TUBB3, TUBB4A, TUBB4B, TUBB6	63.1064
GO:0006458	'de novo' protein folding	9	16.3636	4.28488e-10	1.22119e-08	CCT2, CCT3, CCT5, CCT8, TUBB2A, TUBB3, TUBB4A, TUBB4B, TUBB6	CCT2, CCT5, CCT8, TUBB2A, TUBB3, TUBB4A, TUBB4B, TUBB6	72.1216	CCT2, CCT3, TUBB2A, TUBB3, TUBB4A, TUBB4B, TUBB6	63.1064
GO:0007339	binding of sperm to zona pellucida	4	10.5263	0.000156407	0.000594345	CCT2, CCT3, CCT5, CCT8	CCT2, CCT5, CCT8	64.6015	CCT2, CCT3	43.0677
GO:0006457	protein folding	15	6.57895	5.5478e-10	1.05408e-08	CALR, CCT2, CCT3, CCT5, CCT8, FKBP2, GANAB, HSP90B1, PPIL1, PTGES3, TUBB2A, TUBB3, TUBB4A, TUBB4B, TUBB6	CALR, CCT2, CCT5, CCT8, FKBP2, GANAB, HSP90B1, PPIL1, PTGES3, TUBB2A, TUBB3, TUBB4A, TUBB4B, TUBB6	77.5764	CALR, CCT2, CCT3, FKBP2, GANAB, HSP90B1, PPIL1, TUBB2A, TUBB3, TUBB4A, TUBB4B, TUBB6	66.494
GO:0035036	sperm-egg recognition	4	8	0.000459318	0.00124672	CCT2, CCT3, CCT5, CCT8	CCT2, CCT5, CCT8	64.6015	CCT2, CCT3	43.0677
GO:0006613	cotranslational protein targeting to membrane	6	5.04202	0.000304592	0.000964541	RPL15, RPL23A, RPL24, RPL31, RPL7A, RPS9	RPL15, RPL23A, RPL24, RPL31, RPL7A, RPS9	92.0782	RPL31	15.3464
GO:0072599	establishment of protein localization to endoplasmic reticulum	7	5.6	5.38591e-05	0.000511662	RAB10, RPL15, RPL23A, RPL24, RPL31, RPL7A, RPS9	RAB10, RPL15, RPL23A, RPL24, RPL31, RPL7A, RPS9	93.5785	RPL31	13.3684
GO:0000184	nuclear-transcribed mRNA catabolic process, nonsense-mediated decay	7	5.51181	5.96155e-05	0.00048544	PPP2R1A, RPL15, RPL23A, RPL24, RPL31, RPL7A, RPS9	PPP2R1A, RPL15, RPL23A, RPL24, RPL31, RPL7A, RPS9	93.5785	RPL31	13.3684
GO:0070972	protein localization to endoplasmic reticulum	7	4.92958	0.000120913	0.00062655	RAB10, RPL15, RPL23A, RPL24, RPL31, RPL7A, RPS9	RAB10, RPL15, RPL23A, RPL24, RPL31, RPL7A, RPS9	93.5785	RPL31	13.3684
GO:0045047	protein targeting to ER	6	4.95868	0.000333382	0.00100014	RPL15, RPL23A, RPL24, RPL31, RPL7A, RPS9	RPL15, RPL23A, RPL24, RPL31, RPL7A, RPS9	92.0782	RPL31	15.3464
GO:0006614	SRP-dependent cotranslational protein targeting to membrane	6	5.12821	0.000277796	0.000931433	RPL15, RPL23A, RPL24, RPL31, RPL7A, RPS9	RPL15, RPL23A, RPL24, RPL31, RPL7A, RPS9	92.0782	RPL31	15.3464
GO:0006414	translational elongation	6	4.34783	0.000673918	0.00167014	RPL15, RPL23A, RPL24, RPL31, RPL7A, RPS9	RPL15, RPL23A, RPL24, RPL31, RPL7A, RPS9	92.0782	RPL31	15.3464
GO:0006415	translational termination	6	5.82524	0.000137962	0.000604908	RPL15, RPL23A, RPL24, RPL31, RPL7A, RPS9	RPL15, RPL23A, RPL24, RPL31, RPL7A, RPS9	92.0782	RPL31	15.3464
GO:0019083	viral transcription	6	4.05405	0.00097372	0.00213469	RPL15, RPL23A, RPL24, RPL31, RPL7A, RPS9	RPL15, RPL23A, RPL24, RPL31, RPL7A, RPS9	92.0782	RPL31	15.3464
GO:0000186	activation of MAPKK activity	3	4.91803	0.00847513	0.00929004	ADAM9, CRK, RAP1A	CRK, RAP1A	45.5071	ADAM9, CRK, RAP1A	68.2606
GO:0045454	cell redox homeostasis	3	4.7619	0.00927051	0.00978554	GSR, IL6, TXNL1	GSR, IL6, TXNL1	68.2606	GSR, TXNL1	45.5071
GO:0061077	chaperone-mediated protein folding	3	6	0.00484053	0.00599805	CALR, FKBP2, PTGES3	CALR, FKBP2, PTGES3	68.2606	CALR, FKBP2	45.5071
GO:0006888	ER to Golgi vesicle-mediated transport	3	4.34783	0.0119162	0.012129	RAB1A, RAB1B, RAB2A	RAB1A, RAB1B, RAB2A	79.2481	RAB2A	26.416
GO:0009064	glutamine family amino acid metabolic process	4	4.81928	0.00309981	0.00464972	GOT1, PFAS, PHGDH, TINAGL1	PHGDH	21.5338	GOT1, PFAS, PHGDH, TINAGL1	86.1353
GO:0045921	positive regulation of exocytosis	3	4.83871	0.00886749	0.00953673	RAB15, RAB2B, SDC4	RAB15, RAB2B, SDC4	79.2481	RAB15	26.416
GO:0034446	substrate adhesion-dependent cell spreading	4	5.33333	0.00213552	0.00358014	CALR, EFNA1, RAB1A, S100A10	CALR, EFNA1, RAB1A, S100A10	86.1353	CALR	21.5338
