# Supplementary material for: Proteome profiling in IL-1β and VEGF-activated human umbilical vein endothelial cells delineates the interlink between inflammation and angiogenesis
Source: PLoS One. 2017 Jun 15;12(6):e0179065. doi: 10.1371/journal.pone.0179065 (PMC5472280; doi:10.1371/journal.pone.0179065)
Supplement: S3 Table — Summarized modular connectivities of modules angiogenesis, cytokine production and inflammatory response. (XLS) [file pone.0179065.s003.xls]

## Sheet: GO.0001525 (angiogenesis)
Untreeated HUVEC				IL1B treated HUVEC				VEGF treated HUVEC
ACCESSION	SYMBOL	normalized connectivity		ACCESSION	SYMBOL	normalized connectivity		ACCESSION	SYMBOL	normalized connectivity
P98160	HSPG2	1		O60687	SRPX2	1		P06744	GPI	1
P02462	COL4A1	0.996348		P12429	ANXA3	1		P08253	MMP2	0.872407
P35579	MYH9	0.901711		Q969H8	MYDGF	0.941675		P29279	CTGF	0.747755
P23381	WARS	0.857854		P07996	THBS1	0.909516		P39060	COL18A1	0.71871
P08253	MMP2	0.841722		Q9Y4K0	LOXL2	0.906311		P08572	COL4A2	0.637182
P61586	RHOA	0.840174		P10145	CXCL8	0.821037		P60953	CDC42	0.637182
P60953	CDC42	0.840174		P02462	COL4A1	0.779727		Q12904	AIMP1	0.636485
Q12904	AIMP1	0.8114		P08572	COL4A2	0.779727		O94760	DDAH1	0.636485
O94760	DDAH1	0.8114		P43121	MCAM	0.747215		P02751	FN1	0.625642
P43121	MCAM	0.730905		P78504	JAG1	0.724842		P23381	WARS	0.617425
O00622	CYR61	0.724669		P09486	SPARC	0.719512		P98160	HSPG2	0.5976
P29279	CTGF	0.668385		P04792	HSPB1	0.702117		P42785	PRCP	0.553366
P02751	FN1	0.645543		P07355	ANXA2	0.685064		P15144	ANPEP	0.478012
P42785	PRCP	0.639929		P42785	PRCP	0.66134		P07996	THBS1	0.436953
P07355	ANXA2	0.546974		P02778	CXCL10	0.625919		Q13444	ADAM15	0.435337
Q15582	TGFBI	0.535932		Q92823	NRCAM	0.622457		P05121	SERPINE1	0.425064
P05121	SERPINE1	0.429693		P02751	FN1	0.595698		P49763	PGF	0.424051
P49763	PGF	0.394686		P20827	EFNA1	0.57083		Q9Y696	CLIC4	0.4166
Q9Y4K0	LOXL2	0.393992		P05231	IL6	0.570318		O00622	CYR61	0.412593
Q9Y696	CLIC4	0.337		P61586	RHOA	0.554231		Q15582	TGFBI	0.396221
P15144	ANPEP	0.316945		Q12904	AIMP1	0.554231		P35579	MYH9	0.374687
P06744	GPI	0.290019		P06744	GPI	0.541151		O60687	SRPX2	0.265676
P39060	COL18A1	0.246666		P15144	ANPEP	0.518496		P07355	ANXA2	0.255428
P09486	SPARC	0.232003		P13489	RNH1	0.482218		P43121	MCAM	0.152501
P04792	HSPB1	0.190616		P05121	SERPINE1	0.460492		P13489	RNH1	0.135054
P07996	THBS1	0.17367		P08253	MMP2	0.437847		P09486	SPARC	0.107317
P13489	RNH1	0.168596		P23381	WARS	0.343473		Q9Y4K0	LOXL2	0.101538
Q13444	ADAM15	0.154502		Q9Y696	CLIC4	0.207863		Q969H8	MYDGF	0.0871792
Q969H8	MYDGF	0.0481926		O00622	CYR61	0.205789		O14786	NRP1	0.062039
O60687	SRPX2	0		P39060	COL18A1	0.18805		P04792	HSPB1	0.0111865
P12429	ANXA3	0		P29279	CTGF	0.186714		P12429	ANXA3	0
P10145	CXCL8	0		P35579	MYH9	0.177577		P10145	CXCL8	0
P08572	COL4A2	0		P60953	CDC42	0.15186		P02462	COL4A1	0
P78504	JAG1	0		P98160	HSPG2	0.145152		P78504	JAG1	0
P02778	CXCL10	0		O94760	DDAH1	0		P02778	CXCL10	0
Q92823	NRCAM	0		Q15582	TGFBI	0		Q92823	NRCAM	0
P20827	EFNA1	0		P49763	PGF	0		P20827	EFNA1	0
P05231	IL6	0		Q13444	ADAM15	0		P05231	IL6	0
O14786	NRP1	0		O14786	NRP1	0		P61586	RHOA	0

## Sheet: GO.0001816 (cytokine production)
Untreeated HUVEC				IL1B treated HUVEC				VEGF treated HUVEC
ACCESSION	SYMBOL	normalized connectivity		ACCESSION	SYMBOL	normalized connectivity		ACCESSION	SYMBOL	normalized connectivity
P10124	SRGN	1		P04141	CSF2	1		P07996	THBS1	1
Q15063	POSTN	1		P10124	SRGN	1		Q99497	PARK7	0.912259
P10809	HSPD1	0.898387		P61970	NUTF2	0.856979		P10124	SRGN	0.9056
P00491	PNP	0.763435		P02788	LTF	0.807256		P15311	EZR	0.830107
P04083	ANXA1	0.678745		P05121	SERPINE1	0.752201		Q15366	PCBP2	0.731906
P62979	RPS27A	0.628244		P04792	HSPB1	0.717791		P02751	FN1	0.643915
Q01082	SPTBN1	0.381072		Q99497	PARK7	0.695698		P05121	SERPINE1	0.617146
P10909	CLU	0.371255		O75787	ATP6AP2	0.662608		P09211	GSTP1	0.578079
P14174	MIF	0.357524		P61769	B2M	0.626108		P10909	CLU	0.570576
P09211	GSTP1	0.306126		P09211	GSTP1	0.62143		P46940	IQGAP1	0.531015
O75787	ATP6AP2	0.298902		P05161	ISG15	0.620552		P00491	PNP	0.372365
P46940	IQGAP1	0.265058		P00491	PNP	0.588687		P14174	MIF	0.298761
P00441	SOD1	0.235346		P10909	CLU	0.556853		P30530	AXL	0.265229
P07996	THBS1	0.235271		P05231	IL6	0.493031		Q99584	S100A13	0.254849
P05121	SERPINE1	0.213961		P07996	THBS1	0.455721		P10809	HSPD1	0.242139
P02751	FN1	0.20527		P15311	EZR	0.454394		P62987	UBA52	0.236773
P04792	HSPB1	0.194253		Q01638	IL1RL1	0.448843		P63000	RAC1	0.232832
P02788	LTF	0.189674		P04083	ANXA1	0.416814		O75787	ATP6AP2	0.219903
Q99584	S100A13	0.184652		P02751	FN1	0.363784		Q01638	IL1RL1	0.214129
P15311	EZR	0.177365		P30443	HLA-A	0.304472		P04792	HSPB1	0.201157
P61769	B2M	0.167107		P63000	RAC1	0.273856		P00441	SOD1	0.149376
Q15366	PCBP2	0.151665		P62987	UBA52	0.266932		P61970	NUTF2	0.142844
Q99497	PARK7	0.0884515		P62820	RAB1A	0.260763		P04083	ANXA1	0.131429
P62987	UBA52	0.0778499		P23142	FBLN1	0.222152		P02788	LTF	0.12481
P61970	NUTF2	0.0695662		P14174	MIF	0.183374		P61769	B2M	0.119603
P30530	AXL	0.0384724		P10809	HSPD1	0.173108		Q01082	SPTBN1	0.101579
P63000	RAC1	0.0292236		P46940	IQGAP1	0.160533		Q15063	POSTN	0.0327744
P04141	CSF2	0		Q99584	S100A13	0.150846		P30443	HLA-A	0.019614
P05161	ISG15	0		Q01082	SPTBN1	0.123312		P62979	RPS27A	0.014908
P05231	IL6	0		Q15366	PCBP2	0.0910665		P04141	CSF2	0
P23142	FBLN1	0		P00441	SOD1	0.0892414		P05161	ISG15	0
P30443	HLA-A	0		P30530	AXL	0		P05231	IL6	0
P62820	RAB1A	0		P62979	RPS27A	0		P23142	FBLN1	0
Q01638	IL1RL1	0		Q15063	POSTN	0		P62820	RAB1A	0

## Sheet: GO.0006954 (inflammatory response)
Untreeated HUVEC				IL1B treated HUVEC				VEGF treated HUVEC
ACCESSION	SYMBOL	normalized connectivity		ACCESSION	SYMBOL	normalized connectivity		ACCESSION	SYMBOL	normalized connectivity
P01008	SERPINC1	1		Q99497	PARK7	1		O95497	VNN1	1
P09960	LTA4H	1		P10145	CXCL8	0.917276		P01008	SERPINC1	1
P04083	ANXA1	0.979611		P42785	PRCP	0.839902		P02751	FN1	0.954089
P60900	PSMA6	0.964562		Q9BS40	LXN	0.774843		Q16627	CCL14	0.530783
P09211	GSTP1	0.914271		P30044	PRDX5	0.712154		P26022	PTX3	0.498579
P42785	PRCP	0.804152		P05121	SERPINE1	0.700155		P07996	THBS1	0.495374
P30530	AXL	0.795793		P07996	THBS1	0.677434		P08603	CFH	0.482721
Q12904	AIMP1	0.795793		P00751	CFB	0.67505		P05121	SERPINE1	0.47751
P05362	ICAM1	0.656579		P13987	CD59	0.673393		P42785	PRCP	0.46488
P22692	IGFBP4	0.647473		P16070	CD44	0.669776		P13987	CD59	0.432234
O95497	VNN1	0.596442		P04083	ANXA1	0.657898		P16070	CD44	0.432234
P10809	HSPD1	0.595699		P19875	CXCL2	0.643889		P30530	AXL	0.423906
P07996	THBS1	0.528773		P25774	CTSS	0.593168		Q99497	PARK7	0.378708
P08603	CFH	0.463053		P09341	CXCL1	0.587884		P23526	AHCY	0.366227
P39019	RPS19	0.405751		P28070	PSMB4	0.572425		P63000	RAC1	0.364364
P30044	PRDX5	0.301871		P09211	GSTP1	0.545108		P09211	GSTP1	0.352882
P14174	MIF	0.295624		P60900	PSMA6	0.515497		P28070	PSMB4	0.344622
P63000	RAC1	0.278563		P19876	CXCL3	0.502802		Q12904	AIMP1	0.326624
P02751	FN1	0.265249		P63000	RAC1	0.495352		P14174	MIF	0.322729
P28070	PSMB4	0.252155		P02751	FN1	0.470237		P09960	LTA4H	0.274801
Q9BS40	LXN	0.222145		P61626	LYZ	0.411291		P09603	CSF1	0.257312
P05121	SERPINE1	0.220072		P80162	CXCL6	0.344642		P30044	PRDX5	0.235484
P26022	PTX3	0.182032		P22692	IGFBP4	0.337152		P10809	HSPD1	0.20808
Q99497	PARK7	0.160752		Q12904	AIMP1	0.337152		Q9BS40	LXN	0.183299
Q9UKK3	PARP4	0.142988		P05231	IL6	0.336964		P60900	PSMA6	0.164446
P61978	HNRNPK	0.0993845		P09603	CSF1	0.336157		Q01638	IL1RL1	0.143636
P00751	CFB	0		P05362	ICAM1	0.318863		P61978	HNRNPK	0.140425
P02778	CXCL10	0		P26022	PTX3	0.304275		P04083	ANXA1	0.118483
P05231	IL6	0		P39019	RPS19	0.288759		P22692	IGFBP4	0.0721318
P09341	CXCL1	0		P19320	VCAM1	0.254838		P39019	RPS19	0.0534865
P09603	CSF1	0		Q01638	IL1RL1	0.251671		P61626	LYZ	0.0390275
P10145	CXCL8	0		P02778	CXCL10	0.226945		Q9UKK3	PARP4	0.0222947
P13987	CD59	0		P10809	HSPD1	0.223182		P00751	CFB	0
P16070	CD44	0		P61978	HNRNPK	0.180266		P02778	CXCL10	0
P19320	VCAM1	0		P14174	MIF	0.158202		P05231	IL6	0
P19875	CXCL2	0		O95497	VNN1	0		P05362	ICAM1	0
P19876	CXCL3	0		P01008	SERPINC1	0		P09341	CXCL1	0
P23526	AHCY	0		P08603	CFH	0		P10145	CXCL8	0
P25774	CTSS	0		P09960	LTA4H	0		P19320	VCAM1	0
P61626	LYZ	0		P23526	AHCY	0		P19875	CXCL2	0
P80162	CXCL6	0		P30530	AXL	0		P19876	CXCL3	0
Q01638	IL1RL1	0		Q16627	CCL14	0		P25774	CTSS	0
Q16627	CCL14	0		Q9UKK3	PARP4	0		P80162	CXCL6	0
